# Supplementary material for: Using targeted enrichment of nuclear genes to increase phylogenetic resolution in the neotropical rain forest genus Inga (Leguminosae: Mimosoideae)
Source: Front Plant Sci. 2015 Sep 17;6:710. doi: 10.3389/fpls.2015.00710 (PMC4584976; doi:10.3389/fpls.2015.00710)
Supplement: Supplementary Table 2 — Collection details and information on inclusion of different Inga accessions in the transcriptome, targeted enrichment and Sanger sequencing data sets. GenBank accession numbers are presented for each gene by species combination that was Sanger sequenced. [file Table2.XLS]

## Sheet: Sheet1
species	accession code	Marked tree	herbarium voucher	Held at	hybrid capture	transcriptome	Sanger	collection location	collector	ndhF-rpl32	psbA	rpoC1	rps16	trnL-F	rpl32-trnL	trnDT	ITS
Inga alata	FG82		TAKPDC1673	Utah	yes		yes	Nouragues Ecological Research Station, French Guiana	P.D. Coley & T.A. Kursar	KT722484	KT722502	-	-	KT722550	-	KT722536	KT722469
Inga alata	KGD402		402	E/MOL			yes	Los Amigos Biological Station, Peru	K.G. Dexter	-	-	GQ118792	GQ118831	-	KT722569	-	-
Inga alba	FG156	Living tree	TAKPDC1677	Utah	yes		yes	Nouragues Ecological Research Station, French Guiana	P.D. Coley & T.A. Kursar	KT722485	KT722503	-	-	KT722551	-	KT722537	KT722470
Inga alba	KGD494		494	E/MOL			yes	Cocha Cashu Biological Station, Peru	K.G. Dexter	-	-	GQ118793	GQ118832	-	KT722570	-	-
Inga auristellae	FG113	Living tree	TAKPDC1681	Utah	yes		yes	Nouragues Ecological Research Station, French Guiana	P.D. Coley & T.A. Kursar	KT722486	KT722504	-	-	KT722552	-	KT722538	KT722471
Inga auristellae	KGD10		10	E/MOL			yes	Los Amigos Biological Station, Peru	K.G. Dexter	-	-	GQ118794	GQ118833	-	KT722571	-	-
Inga bourgonii	FG185	Living tree	TAKPDC1688	Utah	yes		yes	Nouragues Ecological Research Station, French Guiana	P.D. Coley & T.A. Kursar	KT722487	KT722505	-	-	KT722553	-	KT722539	KT722472
Inga bourgonii	KGD404		404	E/MOL			yes	Los Amigos Biological Station, Peru	K.G. Dexter	-	-	GQ118795	GQ118834	-	KT722572	-	-
Inga brevipes	FG_198	Living tree	TAKPDC1694	Utah	yes			Nouragues Ecological Research Station, French Guiana	P.D. Coley & T.A. Kursar	-	-	-	-	-	-	-	-
Inga brevipes	FG_200	Living tree	TAKPDC1696	Utah	yes			Nouragues Ecological Research Station, French Guiana	P.D. Coley & T.A. Kursar	-	-	-	-	-	-	-	-
Inga cinnamomea	KGD465		465	E/MOL	yes		yes	Cocha Cashu Biological Station, Peru	K.G. Dexter	KT722488	KT722506	KT722521	KT722529	KT722554	KT722573	FJ974465	GU013023
Inga cylindrica	FG35	Living tree	TAKPDC1713	Utah	yes		yes	Nouragues Ecological Research Station, French Guiana	P.D. Coley & T.A. Kursar	KT722489	KT722507	-	-	KT722555	-	KT722540	KT722473
Inga edulis	FG192		TAKPDC1719	Utah	yes		yes	Nouragues Ecological Research Station, French Guiana	P.D. Coley & T.A. Kursar	KT722490	KT722508	-	-	KT722556	-	KT722541	KT722474
Inga edulis	KGD386		386	E/MOL	yes		yes	Los Amigos Biological Station, Peru	K.G. Dexter	GQ118761	GQ118870	GQ118800	GQ118838	GQ118722	KT722574	FJ974509	GU013054
Inga heterophylla	KGD345		345	E/MOL	yes		yes	Los Amigos Biological Station, Peru	K.G. Dexter	KT722491	KT722509	KT722522	KT722530	KT722557	KT722575	-	GU013075
Inga heterophylla	TAKPDC1528	Living tree	TAKPDC1528	Utah			yes	Los Amigos Biological Station, Peru	P.D. Coley & T.A. Kursar	-	-	-	-	-	-	GQ871267	-
Inga huberi	FG89	Living tree	TAKPDC1755	Utah	yes		yes	Nouragues Ecological Research Station, French Guiana	P.D. Coley & T.A. Kursar	KT722492	KT722510	-	-	KT722558	-	KT722542	KT722475
Inga laurina	KGD398		398	E/MOL	yes		yes	Los Amigos Biological Station, Peru	K.G. Dexter	KT722493	KT722511	KT722523	KT722531	KT722559	KT722576	KT722543	KT722476
Inga leiocalycina	KGD355		355	E/MOL	yes		yes	Los Amigos Biological Station, Peru	K.G. Dexter	KT722494	KT722512	KT722524	KT722532	KT722560	KT722577	FJ974598	GU013120
Inga longiflora	FG23	Living tree	TAKPDC1788	Utah	yes		yes	Nouragues Ecological Research Station, French Guiana	P.D. Coley & T.A. Kursar	KT722495	KT722513	-	-	KT722561	-	KT722544	KT722477
Inga marginata	FG83		TAKPDC1806	Utah	yes		yes	Nouragues Ecological Research Station, French Guiana	P.D. Coley & T.A. Kursar	KT722496	KT722514	-	-	KT722562	-	KT722545	KT722478
Inga marginata	KGD463		463	E/MOL			yes	Cocha Cashu Biological Station, Peru	K.G. Dexter	-	-	GQ118806	GQ118840	-	KT722578	-	-
Inga nouraguensis	FGIntype	Living tree	TAKPDC1819	Utah	yes		yes	Nouragues Ecological Research Station, French Guiana	P.D. Coley & T.A. Kursar	KT722497	KT722515	-	-	KT722563	-	KT722546	KT722479
Inga pezizifera	FG21	Living tree	TAKPDC1827	Utah	yes		yes	Nouragues Ecological Research Station, French Guiana	P.D. Coley & T.A. Kursar	KT722498	KT722516	-	-	KT722564	-	KT722547	KT722480
Inga pezizifera	KGD716		716	E/MOL			yes	Sabalillo Forest Reserve, Peru	K.G. Dexter	-	-	KT722525	KT722533	-	KT722579	-	-
Inga punctata	KGD475		475	E/MOL	yes		yes	Cocha Cashu Biological Station, Peru	K.G. Dexter	GQ118776	GQ118882	GQ118815	GQ118849	GQ118737	KT722580	FJ974713	GU013217
Inga ruiziana	KGD388		388	E/MOL	yes		yes	Los Amigos Biological Station, Peru	K.G. Dexter	KT722499	KT722517	KT722526	KT722534	KT722565	KT722581	FJ974733	GU013237
Inga sapindoides	BCI97				yes	yes		Barro Colorado Island, Panama	P.D. Coley & T.A. Kursar	-	-	-	-	-	-	-	-
Inga sapindoides	TAKPDC1264	Living tree	TAKPDC1264	Utah			yes	Barro Colorado Island, Panama	P.D. Coley & T.A. Kursar	GQ118778	GQ118884	GQ118817	GQ118851	GQ118739	KT722582	GQ871274	KT722481
Inga setosa	KGD343		343	E/MOL	yes		yes	Los Amigos Biological Station, Peru	K.G. Dexter	-	KT722518	KT722527	-	KT722566	-	FJ974834	GU013290
Inga spectabilis	BCI_90					yes		Barro Colorado Island, Panama	P.D. Coley & T.A. Kursar	-	-	-	-	-	-	-	-
Inga stipularis	FG94	Living tree	TAKPDC1856	Utah	yes		yes	Nouragues Ecological Research Station, French Guiana	P.D. Coley & T.A. Kursar	KT722500	KT722519	-	-	KT722567	-	KT722548	KT722482
Inga tenuistipula	KGD110		110	E/MOL	yes		yes	Los Amigos Biological Station, Peru	K.G. Dexter	GQ118781	GQ118885	GQ118820	GQ118852	GQ118742	KT722583	FJ974870	GU013326
Inga thibaudiana	FG92	Living tree	TAKPDC1859	Utah	yes		yes	Nouragues Ecological Research Station, French Guiana	P.D. Coley & T.A. Kursar	KT722501	KT722520	-	-	KT722568	-	KT722549	KT722483
Inga thibaudiana	KGD545		545	E/MOL			yes	Cocha Cashu Biological Station, Peru	K.G. Dexter	-	-	KT722528	KT722535	-	KT722584	-	-
Inga umbellifera	BCI_103	Living tree 1571			yes	yes		Barro Colorado Island, Panama	B. Wolfe	-	-	-	-	-	-	-	-
Inga umbellifera	FG_160	Living tree 160	TAKPDC1738	Utah	yes			Nouragues Ecological Research Station, French Guiana	P.D. Coley & T.A. Kursar	-	-	-	-	-	-	-	-
Inga umbellifera	FG_180	Living tree 180	TAKPDC1742	Utah	yes			Nouragues Ecological Research Station, French Guiana	P.D. Coley & T.A. Kursar	-	-	-	-	-	-	-	-
Inga umbellifera	FG_AN				yes			Nouragues Ecological Research Station, French Guiana	P.D. Coley & T.A. Kursar	-	-	-	-	-	-	-	-
Inga umbellifera	FG_AP	Living tree 096	TAKPDC1868	Utah	yes			Nouragues Ecological Research Station, French Guiana	P.D. Coley & T.A. Kursar	-	-	-	-	-	-	-	-
Inga umbellifera	FG_AR				yes			Nouragues Ecological Research Station, French Guiana	P.D. Coley & T.A. Kursar	-	-	-	-	-	-	-	-
Inga umbellifera	FG_AZ	Living tree 147	TAKPDC1865	Utah	yes			Nouragues Ecological Research Station, French Guiana	P.D. Coley & T.A. Kursar	-	-	-	-	-	-	-	-
Inga umbellifera	FG_AAA				yes			Nouragues Ecological Research Station, French Guiana	P.D. Coley & T.A. Kursar	-	-	-	-	-	-	-	-
Inga umbellifera	FG_I	Living tree 217	TAKPDC217	Utah	yes			Nouragues Ecological Research Station, French Guiana	P.D. Coley & T.A. Kursar	-	-	-	-	-	-	-	-
Inga umbellifera	KD_401		401	E/MOL	yes			Los Amigos Biological Station, Peru	K.G. Dexter	-	-	-	-	-	-	-	-
Inga umbellifera	KD_882		882	E/MOL	yes			Los Amigos Biological Station, Peru	K.G. Dexter	-	-	-	-	-	-	-	-
Inga umbellifera	KD_1059		1059	E/MOL	yes			Los Amigos Biological Station, Peru	K.G. Dexter	-	-	-	-	-	-	-	-
Inga umbellifera	KD_1316		1316	E/MOL	yes			Los Amigos Biological Station, Peru	K.G. Dexter	-	-	-	-	-	-	-	-
Inga umbellifera	TAKPDC_1272		TAKPDC_1272	Utah	yes			Barro Colorado Island, Panama	P.D. Coley & T.A. Kursar	-	-	-	-	-	-	-	-
Inga umbellifera	TAKPDC_1318		TAKPDC_1318	Utah	yes			Barro Colorado Island, Panama	P.D. Coley & T.A. Kursar	-	-	-	-	-	-	-	-
Inga umbellifera	TI_52	Living tree 52	Tip52	Utah	yes			Tiputini Biodiversity Station, Ecuador	P.D. Coley & T.A. Kursar	-	-	-	-	-	-	-	-
Inga umbellifera	TI_908	Living tree 908	Tip908	Utah	yes			Tiputini Biodiversity Station, Ecuador	P.D. Coley & T.A. Kursar	-	-	-	-	-	-	-	-
Inga umbellifera	TI_990	Living tree 990	Tip909	Utah	yes			Tiputini Biodiversity Station, Ecuador	P.D. Coley & T.A. Kursar	-	-	-	-	-	-	-	-
Inga umbellifera	Yas_63659	Living tree63659			yes			Yasuni Research Station, Ecuador	T. Brenes	-	-	-	-	-	-	-	-
Zygia mediana	Zygia917	Living tree917	Tip917	Utah	yes			Tiputini Biodiversity Station, Ecuador	P.D. Coley & T.A. Kursar	-	-	-	-	-	-	-	-
Zygia sp.	KGD843		843	E/MOL			yes	Sabalillo Forest Reserve, Peru	K.G. Dexter	GQ118748	GQ118858	GQ118787	GQ118826	GQ118709	KT722585	FJ974145	GU012809
