# Supplementary material for: Using targeted enrichment of nuclear genes to increase phylogenetic resolution in the neotropical rain forest genus Inga (Leguminosae: Mimosoideae)
Source: Front Plant Sci. 2015 Sep 17;6:710. doi: 10.3389/fpls.2015.00710 (PMC4584976; doi:10.3389/fpls.2015.00710)
Supplement: Supplementary Table 3 — Details of sequence variation and substitution models for the Sanger-sequenced and targeted enrichment loci. [file Table3.XLS]

## Sheet: Sheet1
locus	reference_transcriptome_contig_name	no. bases	no. constant	no. variable	no. pars. inf.	% var.	% pars. inf.	substitution model	locus type
Sanger data
ndhF	-	830	743	87	25	10.5	3	GTR+G	-
psbA	-	474	457	17	2	3.6	0.4	HKY+I	-
rpoC1	-	477	465	12	2	2.5	0.4	HKY	-
rps16	-	849	815	34	5	4	0.6	F81	-
trnLF	-	959	928	31	5	3.2	0.5	HKY+I	-
rpl32	-	660	613	47	15	7.1	2.3	GTR+G	-
trnDT	-	1381	1331	50	12	3.6	0.9	GTR+I	-
ITS	-	536	471	65	23	12.1	4.3	GTR+I+G	-
concatenation of all cpDNA genes	-	5630	5352	278	66	4.9	1.2	GTR+I+G	-
hybrid capture data
relaxed mapping datset (275 loci)	-	321200	293148	28052	9031	8.7	2.8	GTR+I+G	-
strict mapping, all loci dataset (264 loci)	-	328844	309028	19816	6166	6.02596	1.87505	GTR+I+G	-
strict mapping, low coverage dataset (248 loci)	-	303143	283927	19216	5996	6.33892	1.97794	GTR+I+G	-
strict mapping, low coverage and outgroup screened dataset (194 loci)	-	259313	242880	16433	4989	6.33713	1.92393	GTR+I+G	-
species tree locus1	comp53769_c0_seq1	1756	1612	144	48	8.20046	2.73349	HKY+G	secsyn
species tree locus2	comp27897_c0_seq1	1540	1426	114	37	7.4026	2.4026	K80+I	secsyn
species tree locus3	comp49023_c0_seq1	1882	1739	143	34	7.5983	1.80659	HKY+G	secsyn
species tree locus4	comp36444_c1_seq1	1134	1050	84	40	7.40741	3.52734	GTR+I	secsyn
species tree locus5	comp37145_c0_seq1	1597	1447	150	39	9.39261	2.44208	GTR+I	secsyn
species tree locus6	comp37293_c0_seq1	1335	1209	126	31	9.4382	2.3221	GTR+I+G	diffexp
species tree locus7	comp37377_c0_seq1	2290	2101	189	70	8.25328	3.05677	HKY+I+G	secsyn
species tree locus8	comp38281_c0_seq1	670	623	47	17	7.01493	2.53731	HKY+I	diffexp
species tree locus9	comp39600_c0_seq2	1450	1349	101	35	6.96552	2.41379	HKY+I	secsyn
species tree locus10	comp43819_c0_seq1	1413	1288	125	23	8.84643	1.62774	HKY+G	secsyn
species tree locus11	comp41024_c0_seq1	971	907	64	20	6.59114	2.05973	GTR+I+G	phylog
species tree locus12	comp41473_c0_seq1	1355	1260	95	37	7.01107	2.73063	HKY+I	secsyn
species tree locus13	comp50626_c0_seq4	1569	1469	100	23	6.37349	1.4659	K80+I	diffexp
species tree locus14	comp42274_c0_seq1	973	887	86	33	8.83864	3.39157	GTR+I+G	diffexp
species tree locus15	comp42391_c0_seq1	1585	1458	127	45	8.01262	2.83912	HKY+G	phylog
species tree locus16	comp42706_c0_seq1	1440	1347	93	22	6.45833	1.52778	GTR+G	phylog
species tree locus17	comp42737_c0_seq1	2467	2267	200	53	8.10701	2.14836	GTR+I+G	secsyn
species tree locus18	comp43290_c0_seq1	1119	1038	81	19	7.23861	1.69794	GTR+I+G	secsyn
species tree locus19	comp43316_c0_seq1	884	822	62	21	7.01357	2.37557	HKY+I	phylog
species tree locus20	comp44212_c0_seq1	838	775	63	42	7.5179	5.01193	HKY+I	diffexp
species tree locus21	comp44802_c0_seq1	1658	1527	131	50	7.90109	3.01568	HKY+I+G	secsyn
species tree locus22	comp56258_c0_seq1	1336	1217	119	51	8.90719	3.81737	HKY+I	secsyn
species tree locus23	comp45038_c0_seq1	1506	1367	139	40	9.22975	2.65604	HKY+I+G	phylog
species tree locus24	comp41658_c0_seq1	1181	1069	112	30	9.48349	2.54022	HKY+G	secsyn
species tree locus25	comp45467_c0_seq1	1588	1477	111	55	6.98992	3.46348	HKY+I	secsyn
species tree locus26	comp45684_c0_seq1	2385	2211	174	59	7.2956	2.47379	K80+I+G	secsyn
species tree locus27	comp45862_c0_seq1	557	514	43	11	7.71993	1.97487	HKY+I	secsyn
species tree locus28	comp45994_c1_seq1	734	685	49	16	6.67575	2.17984	HKY+I	secsyn
species tree locus29	comp46351_c1_seq1	1359	1268	91	29	6.6961	2.13392	HKY+I	secsyn
species tree locus30	comp53595_c0_seq20	1193	1086	107	32	8.96899	2.68231	HKY+G	diffexp
species tree locus31	comp48873_c0_seq1	1846	1725	121	32	6.55471	1.73348	HKY+I	diffexp
species tree locus32	comp46472_c0_seq1	1957	1807	150	49	7.66479	2.50383	GTR+I+G	diffexp
species tree locus33	comp46489_c0_seq1	2037	1871	166	56	8.14924	2.74914	GTR+I+G	diffexp
species tree locus34	comp46497_c0_seq2	2050	1906	144	51	7.02439	2.4878	GTR+I+G	secsyn
species tree locus35	comp52711_c0_seq1	1997	1869	128	27	6.40961	1.35203	HKY+I+G	secsyn
species tree locus36	comp46553_c1_seq1	1610	1495	115	31	7.14286	1.92547	HKY+G	diffexp
species tree locus37	comp48120_c0_seq1	1475	1365	110	43	7.45763	2.91525	HKY+I+G	diffexp
species tree locus38	comp48218_c0_seq1	1250	1115	135	38	10.8	3.04	HKY+G	diffexp
species tree locus39	comp49109_c0_seq4	928	852	76	26	8.18966	2.80172	HKY+I	phylog
species tree locus40	comp49294_c0_seq2	1710	1577	133	44	7.77778	2.5731	GTR+I+G	secsyn
species tree locus41	comp49673_c0_seq1	1817	1684	133	32	7.31976	1.76114	HKY+I	phylog
species tree locus42	comp49929_c0_seq1	1941	1798	143	47	7.36734	2.42143	K80+I+G	secsyn
species tree locus43	comp50758_c0_seq4	269	239	30	14	11.1524	5.20446	HKY	diffexp
species tree locus44	comp51236_c3_seq1	2157	2000	157	50	7.27863	2.31803	HKY+I+G	diffexp
species tree locus45	comp51262_c0_seq4	1586	1449	137	48	8.63808	3.02648	HKY+I+G	phylog
species tree locus46	comp51314_c1_seq5	1188	1117	71	20	5.97643	1.6835	GTR+I+G	diffexp
species tree locus47	comp51482_c0_seq2	2796	2561	235	65	8.40486	2.32475	HKY+I+G	phylog
species tree locus48	comp51566_c0_seq1	2979	2772	207	58	6.94864	1.94696	HKY+I+G	diffexp
species tree locus49	comp51757_c0_seq1	384	337	47	10	12.2396	2.60417	SYM+G	diffexp
species tree locus50	comp52736_c0_seq1	3308	3049	259	104	7.8295	3.14389	HKY+I+G	diffexp
species tree locus51	comp53141_c1_seq1	2811	2614	197	57	7.00818	2.02775	HKY+G	secsyn
species tree locus52	comp53216_c0_seq2	1322	1179	143	36	10.8169	2.72315	GTR+I+G	phylog
species tree locus53	comp53516_c0_seq1	1414	1274	140	56	9.90099	3.9604	HKY+I+G	phylog
species tree locus54	comp43866_c0_seq1	1614	1516	98	29	6.07187	1.79678	K80+G	secsyn
species tree locus55	comp53952_c0_seq2	1048	972	76	35	7.25191	3.33969	GTR+I	phylog
species tree locus56	comp53167_c1_seq1	2034	1938	96	41	4.71976	2.01573	HKY+I	secsyn
species tree locus57	comp54662_c0_seq1	1886	1778	108	35	5.72641	1.85578	HKY+I+G	secsyn
species tree locus58	comp55228_c0_seq8	1098	1021	77	28	7.01275	2.55009	HKY+G	phylog
species tree locus59	comp55651_c0_seq1	2066	1916	150	29	7.26041	1.40368	HKY+I+G	secsyn
species tree locus60	comp55899_c0_seq1	2142	1994	148	63	6.90943	2.94118	GTR+I+G	phylog
