# Supplementary material for: Using targeted enrichment of nuclear genes to increase phylogenetic resolution in the neotropical rain forest genus Inga (Leguminosae: Mimosoideae)
Source: Front Plant Sci. 2015 Sep 17;6:710. doi: 10.3389/fpls.2015.00710 (PMC4584976; doi:10.3389/fpls.2015.00710)
Supplement: Supplementary Table 4 — Coverage for each target locus within each accession. Coverage per locus was calculated from the read mappings by summing the coverage at each base then dividing by the length of the target locus sequence from the reference transcriptome. [file Table4.XLS]

## Sheet: Sheet1
Locus	Length (bp)	FG21	FG23	FG35	FG82	FG83	FG89	FG92	FG94	FG113	FG156	FG185	FG192	FGIntype	KGD110	KGD343	KGD345	KGD355	KGD386	KGD388	KGD398	KGD465	KGD475	BCI97	Zygia917	FG_198	FG_200	FG_AZ	FG_AN	FG_AP	FG_I	BCI_103	TAKPDC_1272	TAKPDC_1318	FG_AAA	FG_AR	FG_160	FG_180	KD_1059	KD_1316	KD_401	KD_882	TI_52	TI_908	TI_990	Yas_63659	KD_882_rep	Average
comp10344_c0_seq1	607	0	0	0	0	0	0	0	0	0	0	0	0	0	0	0	0	0	0	0	0	0	0	0	0	0	0	0	0	0	0	0	0	0	0	0	0	0	0	0	0	0	0	0	0	0	0	0
comp1072929_c0_seq1	585	39.74	34.19	25.21	34.62	36.32	31.62	27.35	25.21	32.05	27.78	25.64	26.07	27.35	13.68	27.35	22.65	13.68	27.35	17.09	25.64	33.33	29.49	31.2	22.22	16.67	25.21	20.09	25.64	15.81	22.22	32.48	21.37	16.24	7.69	19.23	22.22	19.66	18.8	20.09	24.79	20.09	25.64	20.09	25.21	16.24	20.94	24.2
comp1160393_c0_seq1	633	55.69	48.97	43.44	38.7	45.81	55.69	45.81	45.02	48.58	41.86	37.12	46.21	43.05	43.84	34.76	51.34	28.83	36.33	41.86	49.76	43.44	37.12	36.73	26.86	43.05	43.44	37.12	33.57	28.04	48.18	45.81	34.76	24.09	24.09	33.57	41.07	28.83	32.78	33.18	49.76	40.28	37.91	38.7	31.2	30.02	26.07	39.4
comp1313186_c0_seq1	465	5.38	3.23	7.53	5.38	2.69	6.99	1.61	5.91	8.06	8.06	3.23	14.52	5.38	4.84	6.99	6.99	2.69	6.99	8.6	4.84	4.84	2.69	6.99	1.61	5.91	12.9	7.53	3.76	8.06	5.38	4.84	7.53	5.91	5.91	3.76	11.83	4.3	8.06	8.6	9.14	10.22	5.91	3.76	4.84	6.99	6.99	6.26
comp1560296_c0_seq1	473	0	0	0	0	0	0	0	0	0	0	0	0	0	0	0	0	0	0	0	0	0	0	0	0	0	0	0	0	0	0	0	0	0	0	0	0	0	0	0	0	0	0	0	0	0	0	0
comp15827_c0_seq1	386	0	12.31	15.54	0	28.5	0	3.24	16.84	0	0	0	0	0	0	0	0	7.77	10.36	0	9.72	0	29.79	15.54	0	16.19	0	14.25	8.42	0	0	0	0	0	9.07	0	0	0	22.02	0	0	14.25	0	0	0	5.18	11.01	5.43
comp1585458_c0_seq1	578	0.43	1.3	1.3	1.73	3.46	0	0	4.76	2.6	1.73	4.33	0	1.3	1.73	0	2.16	0.87	1.3	2.16	0.43	1.3	0	0	0	2.6	2.6	1.73	0	0	1.3	0.87	0.87	0.43	0	0.87	2.16	0.87	1.73	1.73	0.87	2.6	3.89	1.3	3.46	3.03	2.6	1.49
comp1771791_c0_seq1	636	22.01	29.09	17.69	21.62	18.08	20.44	21.62	32.23	25.55	29.48	22.41	27.12	26.34	24.37	16.12	28.3	18.47	12.19	23.98	21.62	18.87	16.12	24.37	8.65	15.72	11.4	20.44	16.51	16.51	24.76	25.16	25.55	24.76	12.97	9.83	20.44	16.9	16.12	12.58	17.3	24.76	16.12	12.97	16.12	18.08	10.61	19.83
comp19402_c0_seq1	359	0	0	0	0	0	0	0	0	0	0	0	0	0	0	0	0	0	0	0	0	0	0	0	0	0	0	0	0	0	0	0	0	0	0	0	0	0	0	0	0	0	0	0	0	0	0	0
comp2109528_c0_seq1	357	28.71	16.81	6.3	35.71	0	9.8	5.6	23.11	0	10.5	18.91	23.11	0	0	9.1	0	9.8	12.61	11.9	10.5	19.61	13.31	14.71	0	7.7	14.71	8.4	9.1	8.4	11.9	16.81	11.2	13.31	7	5.6	0	16.81	1.4	0	0	2.1	11.2	8.4	0	0	11.9	9.7
comp23076_c0_seq1	1631	154.97	122.01	143.93	147.15	143.62	128.3	124	122.32	154.66	139.33	128.76	122.16	124.46	117.57	102.54	123.7	80.32	89.82	139.95	115.11	153.89	116.49	101.01	156.04	92.89	95.8	84.92	93.81	104.69	96.87	115.73	109.9	81.85	86.76	97.18	111.13	100.55	98.71	89.82	104.38	102.7	95.8	97.03	97.64	99.17	63.61	112.46
comp2500263_c0_seq1	325	0	0	0	0	0	0	0	0	0	0	0	0	0	0	0	0	0	0	0	0	0	0	0	0	0	0	0	0	0	0	0	0	0	0	0	0	0	0	0	0	0	0	0	0	0	0	0
comp26820_c0_seq1	827	96.43	70.74	84.64	89.48	94.92	54.72	84.64	72.85	83.74	92.5	58.65	77.99	77.99	90.39	58.34	66.2	57.13	45.34	96.43	75.88	102.48	58.04	88.57	9.98	74.37	74.67	62.27	58.34	44.44	64.99	69.53	78.3	59.25	44.14	61.37	81.92	64.99	59.85	59.85	67.41	61.97	61.97	61.06	40.21	70.74	42.02	68.52
comp26820_c2_seq1	302	0	0	0	0	0	0	0	0	0	0	0	0	0	0	0	0	0	0	0	0	0	0	0	0	0	0	0	0	0	0	0	0	0	0	0	0	0	0	0	0	0	0	0	0	0	0	0
comp27108_c0_seq1	672	57.29	56.92	62.5	63.62	56.92	39.43	63.62	51.71	64.73	46.88	33.85	50.6	54.69	46.13	40.92	42.41	39.81	36.09	54.69	46.5	57.66	85.94	40.92	55.06	38.32	46.5	49.11	38.69	42.41	41.29	36.83	37.2	39.81	39.81	33.11	53.2	34.6	39.81	37.2	40.55	31.62	36.46	47.25	34.6	23.81	30.88	45.69
comp27375_c0_seq1	304	59.21	68.26	52.63	60.03	43.59	51.81	42.76	64.97	71.55	83.06	43.59	55.1	45.23	69.08	46.05	58.39	36.18	27.14	50.16	62.5	48.52	31.25	37.01	42.76	37.83	34.54	39.47	40.3	35.36	40.3	40.3	40.3	32.07	30.43	38.65	56.74	38.65	41.12	42.76	41.12	32.89	44.41	37.83	27.96	34.54	25.49	45.3
comp27897_c0_seq1	1883	70.63	68.91	67.71	79.79	71.43	64.13	59.35	71.16	75.94	76.08	67.71	80.59	79.13	59.48	65.59	70.9	52.44	47	61.34	71.69	81.65	65.32	63.06	75.54	62.67	54.3	44.08	56.43	59.88	57.89	59.08	48.33	39.7	54.3	54.97	56.03	58.28	55.5	50.19	62	56.43	49.12	57.49	47.27	52.58	42.49	61.42
comp2794198_c0_seq1	263	0	0	0	0	0	0	0	0	0	0	0	0	0	0	0	0	0	0	0	0	0	0	0	0	0	0	0	0	0	0	0	0	0	0	0	0	0	0	0	0	0	0	0	0	0	0	0
comp28617_c0_seq1	1023	101.91	86.51	282.01	79.18	253.67	222.87	174.98	140.27	178.89	269.8	133.43	174.49	234.12	93.84	168.62	88.47	53.03	139.3	217.01	82.11	181.09	93.11	91.89	70.87	74.29	63.54	65.25	65.49	73.56	68.67	68.92	66.47	50.83	55.47	59.63	73.31	64.03	75.27	56.7	76.74	69.16	70.38	72.83	59.87	59.14	150.78	111.99
comp28839_c0_seq1	1513	26.93	29.08	27.1	29.58	31.56	17.68	24.62	57.17	29.58	34.37	25.61	28.09	23.63	50.56	18.01	24.29	19.66	26.44	63.12	29.74	34.86	21.15	38.5	53.04	26.77	26.93	33.38	29.08	24.79	24.95	27.76	24.45	20.49	24.12	25.78	31.06	28.59	31.06	19.66	24.62	29.08	30.24	23.63	23.96	22.47	17.68	29.02
comp28983_c0_seq1	2922	67.42	46.54	42.35	61.09	52.45	62.54	40.73	84.96	48.77	48.17	44.15	48.51	48.08	53.56	31.91	39.7	29.77	32.77	39.36	40.21	146.65	35.16	47.31	81.62	33.28	34.48	35.51	37.73	33.97	32.34	70.41	64.77	43.12	55.01	29.6	48.34	49.71	64.6	66.05	78.29	58.52	76.15	42.35	36.53	43.63	31.06	50.85
comp30427_c0_seq1	1545	33.17	36.25	33.17	34.95	35.6	33.01	33.98	29.45	30.1	32.69	31.07	36.89	33.33	26.7	27.67	34.14	23.62	24.76	35.11	33.33	42.72	32.85	28.32	43.37	26.21	26.54	29.94	25.57	26.54	26.54	27.83	30.91	23.95	21.68	25.89	30.58	26.86	24.43	24.43	27.35	27.83	24.27	26.21	24.43	24.27	16.5	29.46
comp30607_c0_seq1	1104	60.69	63.41	64.76	68.61	74.95	44.61	54.57	71.78	73.37	62.95	56.39	64.31	54.35	61.59	62.73	66.12	54.12	38.5	68.84	53.67	68.84	60.01	45.06	32.61	40.31	46.2	45.74	38.95	48.46	46.65	51.63	67.71	38.27	37.14	55.25	59.33	55.25	46.2	42.8	58.42	45.97	44.16	48.23	38.95	45.29	32.84	53.49
comp3174_c0_seq1	500	7	8.5	5	8.5	7	8	6	2.5	12	5	8	11.5	5	6.5	7	3.5	3	7	8	9	9.5	5.5	12.5	5.5	7	5	7.5	8	13.5	12	4.5	7	4	6.5	7	5.5	10.5	4	6.5	4	6	5.5	6	8	4	6	6.93
comp31767_c0_seq1	2029	431	455.77	661.04	619.27	598.82	364.96	780.8	424.59	585.39	507.39	562.59	709.46	399.34	436.42	580.46	575.9	332.31	723.14	1082.68	393.42	201.21	747.54	1063.45	338.71	330.34	318.63	327.01	294.48	298.05	328.73	272.55	293.99	216.12	286.84	249.75	335.51	258.63	256.28	337.85	423.36	331.07	354.49	328.98	357.69	297.56	363.36	444.28
comp31780_c0_seq1	2474	21.22	22.64	20.11	20.01	19.6	16.37	20.21	23.95	25.26	23.14	21.02	19.6	18.49	18.9	15.87	20.51	12.63	17.28	21.22	19.2	23.24	17.68	21.52	11.01	18.19	19.7	16.57	15.36	13.64	21.02	19.1	16.37	12.73	14.75	15.76	17.08	20.82	20.11	15.46	17.99	16.98	18.39	15.66	15.46	16.67	11.22	18.26
comp32261_c0_seq1	538	33.46	38.57	26.49	40.89	65.99	24.16	36.71	28.81	35.32	36.25	48.79	51.58	46.47	31.6	28.81	19.98	33.46	25.09	46	27.42	36.25	42.75	45.54	11.15	26.95	27.42	25.09	23.23	24.16	28.81	21.38	19.05	27.88	14.87	21.84	23.7	17.66	20.91	20.91	19.05	20.45	28.81	41.82	25.09	22.77	22.77	30.13
comp338739_c0_seq1	1533	101.92	107.96	237.77	110.08	213.63	44.03	52.19	195.21	121.17	99.64	205.32	125.9	148.24	107.47	117.09	89.04	75.83	89.69	35.88	115.95	20.55	0	44.85	24.62	71.75	86.92	71.92	69.96	66.86	57.57	88.39	76.48	64.91	41.42	79.42	92.3	86.59	76.48	80.56	97.2	80.4	85.45	83.66	60.5	84.15	134.21	91.76
comp33962_c0_seq1	1796	88.25	112.89	107.32	62.78	106.9	74.47	182.91	166.34	86.44	133.63	90.9	204.76	94.38	61.66	90.2	0	121.94	253.9	33.13	122.63	118.32	165.23	105.79	149.22	194.04	73.64	101.48	56.24	107.46	151.45	55.96	92.98	36.05	38	44.27	113.59	45.94	60.97	158.41	117.76	105.65	102.45	101.2	91.04	93.12	22.83	102.14
comp35561_c0_seq1	1361	23.7	22.96	27.55	20.57	33.25	20.39	29.57	21.86	25.35	21.12	21.49	30.31	25.9	20.57	22.04	22.78	19.47	17.08	19.29	17.82	24.8	20.57	23.7	8.63	16.53	18	18.19	18	15.25	12.31	14.7	14.14	12.12	19.65	20.94	29.94	32.7	17.27	11.21	16.9	14.33	15.98	18.19	8.63	16.72	17.82	20.01
comp35797_c0_seq1	1923	0	0.52	0	0	0.26	0.13	0.26	0	0	0	0	0.13	0.13	0	0	0	0	0.26	0	0.13	0	0.65	0	0	0.13	0	0	0.26	0.26	0.13	0.26	0.13	0	0	0	0	0	0.13	0	0.13	0	0	0	0	0	0	0.08
comp36008_c0_seq1	726	70.25	48.21	61.64	51.65	66.12	44.77	49.59	57.16	46.14	67.49	45.45	56.82	54.75	39.6	50.96	36.85	42.01	32.02	56.13	54.06	53.72	46.14	45.11	27.89	51.65	44.08	43.39	41.32	40.63	43.04	48.9	44.42	33.75	34.09	39.26	42.7	51.65	42.7	37.53	50.62	41.32	46.14	51.31	39.26	31.68	36.16	46.53
comp36444_c1_seq1	1316	62.12	107.52	68.39	98.97	167.74	92.52	69.72	64.02	111.51	76.75	92.9	104.48	86.63	56.99	64.02	49.01	60.79	64.78	75.61	204.41	101.82	53.38	33.81	139.63	65.16	93.85	64.97	66.3	66.87	66.3	30.4	79.98	52.24	48.25	37.61	36.09	39.89	46.16	73.14	43.31	73.14	53.76	68.01	91.76	40.08	50.53	73.81
comp36654_c0_seq1	274	0	0	1.82	0	0	0	1.82	0	0	0	0	0.91	0	0	0	0	0	1.82	0	0	0	0	0.91	0	0	0	0	0	0	0	0	0	1.82	0	0	0	0	0	0	0	0	0	0	0	0	0	0.2
comp36697_c0_seq1	1753	182.26	175.13	171.71	196.81	153.02	167.71	147.75	161.58	173.56	192.1	143.47	155.16	160.15	285.08	123.5	132.92	107.67	99.69	161.3	151.88	182.97	152.03	165.86	312.46	121.79	132.77	152.6	137.19	128.21	154.31	139.33	130.35	109.53	107.39	131.77	146.04	143.18	140.76	134.34	141.9	143.18	139.19	145.18	124.5	120.22	107.82	151.9
comp36900_c2_seq1	623	44.14	34.51	49.76	26.08	39.33	30.9	42.94	33.71	38.92	26.48	32.91	40.53	36.52	39.33	43.34	27.69	30.9	26.08	39.33	31.7	31.7	37.32	26.48	24.08	30.9	28.49	34.11	21.67	24.48	28.89	34.11	22.47	24.08	22.87	23.27	36.92	34.91	25.28	21.67	36.12	30.1	29.29	23.68	27.29	33.31	25.68	31.61
comp37141_c0_seq1	737	58.01	41.72	49.19	50.54	55.29	49.19	39.35	44.78	51.22	47.49	50.54	48.51	43.76	43.42	40.71	47.49	31.89	39.01	36.97	37.31	39.35	38.67	34.94	10.85	40.03	47.83	40.37	46.13	36.64	49.53	46.81	47.15	43.76	34.94	31.55	49.53	42.06	37.99	30.87	44.78	31.55	40.03	39.01	29.85	35.96	24.08	41.32
comp37145_c0_seq1	1648	82.68	74.79	85.71	92.69	82.37	67.66	74.79	98.45	76.15	98.91	61.44	84.04	84.65	75.24	75.7	83.13	56.28	50.21	76.76	88.29	82.52	62.04	77.97	60.38	47.48	45.96	50.06	50.36	50.36	54	65.38	58.71	42.93	43.39	47.79	59.16	50.36	49.76	48.7	52.34	50.36	49.91	50.21	38.99	46.42	42.93	64.1
comp37261_c0_seq1	1688	0.59	0.3	0.89	0.44	0.15	0	0	0.59	0.59	0.44	0.59	0	0	0.15	0.15	0	0.3	0	0	0	0.3	0.15	0	1.18	1.04	0.3	0.15	0.3	0.3	0.3	0.3	0	0.15	0	0	0.44	1.04	0.3	0.59	0.15	0	0	0.74	0.3	0	0	0.29
comp37293_c0_seq1	1409	118.35	101.31	118.17	123.49	113.38	85.17	76.65	100.96	121.19	108.59	103.8	99.54	99.36	75.05	94.22	121.54	71.15	73.99	108.06	97.41	86.94	114.8	79.49	64.23	82.86	94.39	93.15	80.91	86.59	84.99	90.13	96.7	81.97	50.57	65.65	72.75	73.46	80.38	75.23	97.76	87.12	82.15	86.76	74.17	79.67	59.26	89.86
comp37377_c0_seq1	2328	316.37	77.1	81.83	535.87	65.72	68.51	73.24	81.94	74.85	176.44	152.6	75.6	128.97	86.77	74.96	71.52	50.79	57.35	83.98	91.49	106.1	81.72	89.35	181.27	79.36	71.31	73.35	58.31	64.97	62.93	61.1	58.85	50.47	55.84	61.32	71.52	68.94	59.82	61	72.49	67.44	65.18	62.61	57.13	60.35	46.93	92.95
comp37644_c0_seq1	1580	102.85	47.31	105.22	113.92	104.11	98.89	0.16	104.27	105.38	106.33	179.75	63.29	92.88	100.32	0	89.72	73.1	78.48	99.21	224.37	104.91	0	0	39.72	78.16	66.77	81.65	67.41	77.85	81.01	83.07	65.19	59.65	91.61	74.84	77.37	85.76	130.06	77.22	119.78	198.89	195.57	287.66	231.33	170.73	60.76	97.75
comp38281_c0_seq1	953	63.48	71.35	88.41	70.04	75.29	78.17	109.65	84.47	78.44	71.09	89.19	155.82	64.8	61.65	129.33	84.99	40.4	109.39	82.9	81.58	72.14	66.89	129.59	75.55	60.34	90.5	82.9	65.84	77.39	78.96	67.68	74.5	54.56	59.02	66.11	73.98	80.01	77.65	79.22	72.93	73.45	80.8	74.24	59.81	59.55	43.81	78
comp38882_c0_seq1	701	22.11	26.03	28.89	17.48	26.03	22.11	17.48	36.73	27.46	24.61	26.03	36.02	22.82	25.32	18.54	22.11	16.76	26.39	27.82	24.25	26.39	26.03	13.2	2.5	20.33	20.33	19.26	19.26	22.82	21.04	21.4	43.51	29.24	18.9	22.47	22.11	20.68	18.54	26.75	29.24	26.03	21.75	29.6	20.33	30.31	21.04	23.65
comp39051_c0_seq2	389	19.92	28.28	23.78	17.99	13.5	23.14	25.71	18.64	16.71	17.35	12.85	12.21	10.93	15.42	14.14	21.21	12.21	13.5	12.85	26.99	21.85	18.64	25.06	11.57	16.07	14.78	10.93	16.71	14.14	13.5	19.28	14.14	11.57	9.64	14.14	16.71	19.28	5.78	12.21	9.64	14.14	20.57	10.28	14.14	14.14	9	15.98
comp39192_c0_seq1	2115	3.66	3.55	3.31	2.48	4.96	3.78	2.25	3.66	2.25	3.55	4.14	5.08	2.01	3.19	3.07	3.66	3.31	2.01	5.08	5.67	2.96	4.73	3.66	2.13	4.26	5.32	3.07	3.19	4.02	3.66	5.56	2.96	2.84	3.43	4.02	4.49	4.14	4.73	3.9	5.91	3.9	2.84	3.19	0.71	3.55	3.31	3.63
comp39332_c0_seq1	1054	43.41	77.09	71.87	52.18	60.72	57.4	60.01	57.87	62.38	66.18	53.13	70.21	67.13	60.48	55.74	73.06	56.69	57.87	54.55	80.17	77.32	77.56	64.52	36.29	49.57	55.74	48.86	42.69	51.47	41.98	57.64	54.55	55.5	44.59	45.54	60.96	57.87	50.76	39.61	54.79	51.47	51.71	46.49	36.76	50.05	33.68	56
comp39487_c0_seq1	862	71.93	44.08	58	50.46	66.71	48.43	56.55	63.81	52.78	50.46	53.94	82.66	64.68	51.04	44.66	61.77	43.79	35.67	63.23	65.26	58	52.2	43.5	69.03	61.19	52.2	46.4	39.44	53.94	41.76	54.23	55.68	48.72	38.57	36.25	68.45	55.97	34.51	38.57	64.39	41.18	52.2	46.69	29.58	49.88	29.87	52.01
comp39600_c0_seq2	1517	188.86	87.18	178.31	340.15	142.39	87.67	92.95	174.52	196.61	171.39	186.22	113.38	177.98	151.45	173.7	157.71	102.34	72.18	227.59	171.23	200.56	215.23	84.38	60.15	104.32	102.34	84.05	136.29	115.85	116.35	138.43	147.83	112.72	118.49	180.95	161.17	172.22	128.87	125.25	163.48	134.64	145.19	132.33	118.49	122.61	101.52	143.86
comp39985_c0_seq4	1303	22.83	21.49	26.86	16.31	24.18	20.53	16.88	21.3	18.61	21.3	20.53	15.54	17.46	10.94	14.97	19.38	14.39	11.13	18.61	19.76	18.8	14.97	14.58	4.03	15.16	13.62	22.64	15.92	15.92	20.15	18.04	21.49	17.46	13.05	13.43	14.39	17.46	9.79	15.35	17.46	13.05	16.12	20.53	16.88	15.54	13.81	17.01
comp40415_c0_seq2	873	6.87	47.25	42.96	30.93	31.79	38.37	40.38	32.93	25.2	43.24	40.09	46.96	44.39	42.1	109.97	38.66	35.22	61.28	42.96	54.98	56.13	41.52	125.14	60.71	44.96	35.22	35.22	30.64	29.5	31.5	56.7	38.09	37.23	33.51	44.67	53.84	58.99	66.44	50.97	60.14	64.72	58.71	51.83	44.1	31.79	22.62	46.12
comp40581_c0_seq1	1471	52.01	61.52	59.65	60.84	50.48	57.1	55.06	72.23	77.5	52.01	55.06	100.61	58.97	48.27	52.35	40.11	16.15	47.59	67.13	55.91	76.65	37.22	60.16	79.2	38.75	58.63	57.78	96.19	96.7	83.11	33.31	40.79	21.58	29.23	32.97	41.47	36.54	58.8	51.5	63.9	66.62	36.54	53.03	34.5	45.89	37.39	54.54
comp40592_c0_seq5	861	62.14	126.89	133.86	47.91	54.88	45.59	54.01	262.2	72.3	189.32	120.79	112.08	50.52	47.62	38.62	193.67	35.42	83.62	129.21	153.89	58.94	403.31	64.75	135.02	96.98	82.46	148.37	140.53	173.64	95.24	109.76	96.4	62.14	66.49	69.98	79.56	78.98	83.04	76.36	91.17	76.36	70.56	66.78	63.59	81.01	29.04	100.33
comp40615_c0_seq1	1117	69.83	27.53	61.33	53.04	58.86	55.28	76.1	59.53	45.43	60.88	45.66	79.01	53.72	62.44	72.07	36.48	39.17	62	57.74	38.94	64.23	36.26	103.63	17.68	49.69	55.73	25.51	38.5	22.16	45.21	50.58	69.38	40.73	38.72	42.52	56.4	43.64	47.45	38.27	55.73	47.67	44.76	43.2	41.85	40.06	24.62	49.98
comp40678_c0_seq1	1306	56.09	42.5	56.28	44.41	52.83	43.07	57.43	55.9	50.34	53.98	51.49	57.04	45.37	51.11	35.41	47.09	34.26	44.98	46.52	59.92	50.15	48.62	40.77	19.14	37.14	35.99	42.88	42.69	42.3	42.69	39.24	35.99	35.99	35.03	31.78	46.52	38.28	37.33	32.93	40.2	38.48	45.94	39.43	31.39	26.23	26.99	42.83
comp40970_c0_seq1	802	33.67	37.72	46.76	40.84	38.03	30.24	40.52	53.93	25.87	38.97	24.63	43.02	34.6	35.22	35.22	30.24	20.26	26.5	3.12	34.29	42.39	28.99	43.33	32.42	32.73	29.3	29.93	27.12	26.5	26.81	25.87	31.17	26.18	19.02	37.72	36.47	35.85	26.5	27.74	29.61	37.72	35.22	38.97	28.68	23.07	24.31	32.11
comp40970_c1_seq1	596	33.98	16.36	18.04	20.97	9.23	7.55	7.55	28.1	16.36	5.45	10.07	12.16	22.65	13.42	5.03	8.81	20.55	7.55	21.81	7.13	13.84	15.94	6.71	7.97	5.03	7.13	5.45	4.61	7.55	6.71	3.36	7.55	5.87	3.36	7.55	2.52	10.49	19.3	17.62	17.62	16.78	13.84	14.68	8.39	3.36	5.87	11.56
comp41024_c0_seq1	984	62.25	69.11	75.97	62.5	69.61	61.99	66.57	78.51	65.29	76.47	62.25	71.65	70.38	68.6	52.08	65.8	48.53	66.06	75.97	61.48	84.1	58.18	54.88	75.2	62.25	53.86	61.99	40.4	57.16	51.83	55.39	52.08	49.03	49.54	46.75	59.2	52.34	54.62	50.05	55.89	53.1	64.28	48.02	40.4	39.38	39.38	59.57
comp41081_c0_seq1	1519	58.59	48.88	44.44	60.07	52.83	50.03	53	61.06	54.15	48.55	47.4	77.19	44.77	49.37	46.74	56.45	35.06	41.31	55.96	48.88	51.68	59.58	36.7	25.35	39.17	38.51	43.29	39.66	40.49	48.06	39.66	50.2	27.65	26.5	35.22	39.17	42.3	34.4	35.22	38.51	39.01	40.82	39.99	27.16	33.25	24.69	44.15
comp41267_c0_seq2	1020	44.12	32.84	41.67	43.14	49.51	32.35	37.25	45.59	47.55	44.85	39.46	33.33	35.54	30.39	29.66	36.27	25.74	24.02	44.61	45.83	43.87	41.42	37.5	17.89	41.42	31.62	37.25	30.64	32.6	36.27	37.99	33.82	29.66	25.49	35.29	35.29	36.76	32.6	31.37	41.18	41.18	36.52	35.54	25.98	24.26	23.04	35.66
comp41473_c0_seq1	1387	238.28	164.92	169.79	142.03	222.42	82.73	204.4	108.69	220.62	222.42	234.86	266.22	215.75	98.41	81.65	164.74	143.3	210.71	211.07	242.97	265.86	198.63	261.18	75.34	184.57	158.26	177.18	144.38	150.87	126.89	203.14	172.86	165.83	156.81	108.15	171.41	193.4	146.9	165.83	159.34	151.95	169.07	146.72	128.34	182.41	130.86	172.66
comp41570_c0_seq1	2106	52.47	110.52	187.92	122.86	51.64	238.13	128.8	174.98	174.03	250.12	85.23	165.01	212.25	110.76	154.68	59.95	115.98	125.24	60.66	204.06	199.31	187.8	260.45	122.63	38.22	46.3	165.12	149.69	146.84	168.69	163.46	148.98	107.19	140.79	165.95	190.88	182.69	147.91	150.05	170.35	199.67	148.39	165.84	133.55	149.45	28.73	144.87
comp41589_c0_seq1	1580	47.78	40.35	39.87	33.39	40.66	40.03	36.71	38.13	44.46	42.41	33.54	40.03	35.92	36.55	32.12	37.34	29.59	33.7	37.5	37.03	38.13	34.34	38.92	18.35	29.91	29.75	34.02	32.59	28.8	29.27	25.63	25.95	20.73	20.09	24.37	33.54	24.84	22.15	24.68	30.38	26.9	31.17	28.48	19.15	23.26	23.26	32.08
comp41658_c0_seq1	1839	47.44	54.24	63.89	59.95	62.53	54.79	62.94	63.21	66.88	46.36	53.15	58.59	57.23	44.73	46.63	54.65	50.57	38.06	53.15	47.04	62.4	53.43	58.32	43.5	48.8	40.92	49.35	45.81	44.05	47.72	50.03	37.52	40.78	41.19	45.54	55.46	53.29	43.23	42.55	50.03	44.45	45.41	50.44	40.92	42.55	37.79	50.03
comp41758_c0_seq1	1890	85.71	77.12	86.51	89.42	84.92	89.42	75.26	84.26	81.61	96.16	70.63	84.92	90.34	78.97	66.8	81.22	55.16	58.86	81.22	81.61	88.1	75.13	77.25	53.7	77.91	76.98	84.52	60.98	62.7	82.01	67.46	65.21	53.44	54.76	68.25	69.44	69.05	58.2	63.23	69.18	69.58	68.52	71.69	60.05	67.86	51.72	73.2
comp41859_c0_seq1	1824	46.46	54.82	46.88	44.96	46.33	54	89.91	58.39	42.76	53.59	55.51	65.38	50.03	41.8	46.19	42.21	42.08	54.69	53.32	87.99	55.51	40.3	83.06	40.02	36.6	36.32	42.08	37.14	30.29	33.44	35.64	34.4	29.47	34.68	32.76	40.98	38.93	29.88	33.58	41.94	36.87	38.93	42.35	36.05	42.08	27.28	45.39
comp41904_c0_seq1	1701	51.59	39.24	54.82	41.3	47.47	41.3	44.09	52.32	51	46.44	39.09	53.2	45.27	33.22	47.91	47.03	33.66	30.28	51.44	45.41	50.12	43.8	40.12	26.9	38.51	37.04	40.56	35.86	34.83	39.98	40.42	44.53	29.84	32.48	36.16	41.59	44.68	34.83	26.01	43.21	39.24	46.88	36.3	30.72	31.89	29.39	40.7
comp42092_c0_seq1	1540	87.5	81.82	82.31	85.55	81.17	74.35	78.41	86.85	72.08	76.79	67.53	77.44	78.57	68.18	64.29	63.64	56.01	58.77	83.93	81.82	86.04	79.87	75.97	52.27	54.71	55.84	55.03	53.9	60.88	60.39	54.55	53.41	44.81	43.99	56.33	59.9	58.12	54.38	51.14	56.66	57.14	61.2	62.18	46.27	49.68	45.29	65.15
comp42265_c0_seq1	2370	41.35	45.25	40.72	48.1	48.52	37.87	45.68	35.65	40.72	36.92	39.56	45.78	42.51	28.69	32.07	33.02	34.28	38.29	47.26	34.28	37.03	44.94	39.24	22.36	27	31.22	32.28	26.48	30.59	36.81	28.69	27.85	24.68	26.69	29.85	31.75	27.22	31.75	27.32	31.01	30.8	31.12	27.64	27	28.9	22.05	34.32
comp42274_c0_seq1	1131	96.6	68.52	45.09	103.01	68.3	48.85	68.97	46.2	75.82	55.48	64.32	78.47	64.32	61.45	63	48.63	64.1	41.56	76.26	41.11	39.12	55.92	62.56	22.55	38.68	42.88	41.11	49.29	50.84	35.81	76.7	55.92	44.43	36.69	41.56	56.81	50.62	59.24	58.58	65.87	49.07	59.9	51.28	53.71	63.44	28.29	55.89
comp42358_c0_seq1	2028	54.86	64.6	56.09	52.51	59.91	59.54	85.8	93.93	65.95	85.92	56.09	100.1	61.27	48.57	49.93	79.88	34.52	64.47	50.91	96.77	63.49	53.75	76.55	39.45	67.31	64.72	64.1	62.13	57.2	67.68	64.97	71.5	57.94	47.83	57.69	72.86	69.65	61.88	58.06	60.9	56.46	59.91	57.57	59.17	59.66	29.34	62.68
comp42391_c0_seq1	1644	46.53	43.49	47.45	43.04	43.95	29.81	39.69	45.92	43.19	45.32	46.23	57.03	41.51	37.71	47.14	56.27	38.17	39.39	45.77	38.78	58.7	48.97	44.86	23.27	39.39	38.32	44.56	31.78	39.54	40.75	33.46	27.22	19.31	28.59	36.34	36.04	42.58	36.34	35.43	39.23	40.3	42.27	40.15	28.89	34.98	21.14	39.76
comp42471_c0_seq1	1321	0	0	0	0	0	0	0.19	0	0	0	0	0	0	0	0	0	0	0	0	0	0	0.19	0	0	0	0	0	0	0	0	0	0	0	0	0	0	0	0	0	0	0	0	0	0	0.19	0	0.01
comp42557_c0_seq1	1920	91.93	84.11	95.44	86.85	106.25	74.09	77.86	95.57	81.64	92.97	82.42	97.79	86.46	65.36	79.04	93.1	64.71	69.66	97.53	78.26	100.78	81.38	76.56	58.07	62.63	66.02	73.96	72.79	70.57	67.19	65.36	69.66	55.47	52.21	63.8	75.91	83.46	61.59	68.1	75.52	58.46	69.01	67.58	61.33	62.63	48.18	75.42
comp42703_c0_seq1	1820	129.67	164.97	135.17	132.01	128.57	136.26	118.96	351.65	200.96	152.47	171.84	125.55	180.63	108.38	90.66	285.58	123.76	86.4	127.06	619.09	279.53	224.31	115.25	137.5	96.02	98.35	254.12	158.1	232.83	216.9	89.97	83.52	83.65	78.43	94.37	100.41	99.18	189.56	181.18	101.24	97.8	92.03	92.17	81.18	84.48	74.04	152.3
comp42706_c0_seq1	1457	46.67	54.91	53.36	43.75	48.9	59.03	51.82	69.32	38.95	55.59	48.22	52.68	38.26	46.84	43.41	67.6	33.63	40.49	57.48	58.51	63.49	60.23	57.65	34.83	41.7	41.01	38.78	30.37	35.52	47.53	48.73	44.78	33.63	33.97	38.78	37.06	44.44	35.86	33.46	42.72	43.75	54.39	40.15	39.64	32.43	35	45.64
comp42737_c0_seq1	2520	72.52	70.04	81.65	75.1	71.23	84.03	82.14	77.98	64.68	76.19	48.02	87.5	53.87	73.21	68.75	70.73	58.33	58.23	71.73	79.27	87.9	63.99	69.15	36.81	59.33	58.63	71.23	69.15	78.47	78.87	79.17	80.06	55.75	57.04	70.34	72.72	80.65	63.19	68.15	60.12	75.3	61.71	68.85	66.57	61.31	41.77	68.73
comp43079_c0_seq1	1983	21.56	19.79	24.46	24.21	24.71	21.81	20.93	27.86	22.44	25.34	26.85	23.7	18.91	22.69	19.67	28.87	20.42	14.12	26.48	26.1	28.11	32.9	20.05	8.07	27.74	26.98	21.31	19.29	23.2	22.69	31.64	30.89	26.35	28.24	28.62	40.47	30.51	21.94	20.17	29	26.85	21.94	25.59	18.41	19.16	11.72	23.97
comp43262_c0_seq1	1490	57.89	51.01	54.7	53.52	63.42	68.62	45.47	65.1	53.36	56.04	49.66	55.54	53.86	47.48	43.46	46.98	38.76	31.71	62.08	63.42	61.24	60.07	46.81	47.82	42.11	39.6	36.75	39.43	35.91	38.59	40.1	37.92	32.21	29.19	38.42	45.64	45.81	34.06	41.78	33.05	42.11	46.48	39.26	31.71	40.94	26.34	45.99
comp43290_c0_seq1	1834	36.67	42.12	45.26	47.16	52.07	31.08	70.07	38.17	75.79	36.8	29.17	69.25	32.72	22.36	32.03	38.85	23.45	53.03	35.44	38.44	32.58	60.25	83.42	20.72	31.22	31.22	31.35	29.03	32.17	28.22	31.76	26.99	24.67	21.4	29.72	28.63	32.58	31.62	29.85	26.44	32.44	105.78	137.41	71.02	71.16	37.76	42.81
comp43316_c0_seq1	899	111.24	89.54	97.61	112.63	120.97	93.44	84.26	97.89	96.77	87.6	85.37	97.61	93.99	108.45	57.84	122.64	60.07	51.72	107.62	87.04	106.23	83.98	68.69	71.19	72.86	72.86	85.65	68.97	69.52	72.02	77.03	70.08	74.53	56.73	67.3	78.7	74.53	65.35	63.13	73.97	66.46	68.97	65.07	63.68	68.13	62.57	81.14
comp43396_c0_seq1	615	0.81	0	0	2.03	0	0	1.63	1.63	2.85	0.81	0	2.03	2.85	0	0.81	0.41	0	0	1.22	0	0.81	0	0.81	0.81	0.81	1.63	0	1.22	0	0	0.41	0.41	0	0	0.81	0.41	0.81	0.81	0.41	1.22	0.41	1.22	0.81	1.22	1.22	0	0.72
comp43405_c0_seq1	2002	68.56	72.8	65.31	73.05	74.55	46.2	56.19	65.56	51.07	68.93	55.07	61.56	62.06	44.96	53.07	58.57	41.08	34.84	46.83	63.56	70.55	55.44	52.7	26.97	58.82	58.57	52.45	53.57	54.57	48.95	54.32	53.7	45.45	43.58	45.7	58.82	55.57	49.83	50.32	57.82	49.45	53.32	52.45	42.33	39.71	43.58	54.18
comp43423_c0_seq1	1815	47.8	46.14	52.48	44.49	55.92	48.9	42.7	48.62	48.76	60.61	52.34	57.3	52.48	36.64	47.8	50.83	29.89	43.11	43.53	49.72	54.41	44.35	53.17	37.47	39.81	48.07	36.64	29.34	36.78	39.94	46.28	37.47	33.06	35.67	43.25	49.45	38.71	43.53	35.26	38.43	36.23	41.6	44.08	33.47	34.85	29.61	43.5
comp43426_c1_seq1	565	88.05	75.22	126.99	86.73	94.25	0.44	71.68	199.12	243.36	213.27	91.15	97.35	104.87	193.81	64.6	388.94	56.19	55.75	67.7	169.47	117.7	105.31	78.32	56.64	95.13	113.72	157.97	158.41	146.02	163.72	109.29	142.92	104.43	65.93	95.13	110.18	85.4	120.8	144.25	244.69	120.35	173.01	98.23	105.75	129.2	92.04	122.25
comp43486_c0_seq1	1184	612.75	129.86	208.83	414.06	251.06	222.97	483.11	214.53	117.82	233.95	338.05	490.5	205.24	421.88	366.34	103.46	180.32	517.1	367.61	392.53	337.2	145.69	243.24	198.27	138.09	131.97	129.86	108.11	118.03	152.24	159	108.11	92.27	176.52	212.2	193.83	215.58	231	146.54	142.74	240.5	193.41	375.63	141.26	134.92	150.55	236.71
comp43766_c1_seq1	582	31.79	32.22	39.09	32.22	32.65	37.37	32.22	32.65	27.06	36.51	36.94	42.96	35.22	28.35	42.53	26.2	33.93	23.63	31.79	28.78	34.79	28.35	36.94	22.77	18.04	25.77	20.62	24.06	16.75	30.5	30.07	22.34	16.75	19.33	24.06	32.65	29.64	21.05	31.79	24.91	25.34	30.93	28.35	22.34	21.91	22.34	28.84
comp43766_c2_seq1	1426	7.19	4.38	5.08	5.08	6.84	4.21	3.16	3.51	3.33	4.21	5.08	5.79	5.08	5.43	3.16	4.03	1.93	2.63	4.73	4.03	4.03	6.66	2.81	4.03	3.68	4.03	3.33	4.03	4.91	5.61	4.03	3.33	2.28	2.1	3.16	2.81	4.38	2.28	2.63	4.91	4.56	3.68	3.16	3.68	2.98	4.91	4.06
comp43779_c0_seq1	1893	118.46	109.61	120.18	109.48	117.01	108.95	101.56	117.27	106.84	105.26	98.12	105.39	101.96	89.94	99.31	125.73	73.96	68.28	97.2	97.33	129.56	89.41	90.86	73.56	85.71	86.11	84.92	79.5	81.75	80.16	76.99	81.09	67.75	66.43	75.01	95.48	85.31	69.47	70.92	80.16	80.82	85.84	74.22	65.9	78.98	55.34	90.5
comp43819_c0_seq1	2014	64.18	52.76	61.94	53.38	60.82	52.26	40.72	56.85	59.09	59.58	54.62	53.13	54.99	51.02	43.45	34.76	30.41	42.95	53.5	53.75	65.29	49.53	37.86	27.56	38.23	49.78	36.62	40.47	41.21	44.69	40.09	41.83	33.27	37.36	40.22	47.54	41.46	31.9	39.97	46.43	36.74	42.2	41.21	36.12	40.34	28.55	45.45
comp43866_c0_seq1	1678	72.41	74.49	67.49	68.09	72.26	68.09	63.32	79.56	73	61.68	65.85	81.2	59.3	82.99	56.02	63.77	53.93	46.19	70.32	79.26	74.34	56.02	66	90.14	60.64	57.51	59.3	54.68	58.55	65.7	67.04	57.21	39.03	40.67	49.17	52.59	52.74	48.72	41.87	60.94	47.38	53.04	49.46	47.08	41.27	40.38	60.67
comp43995_c0_seq2	1544	90.67	81.93	104.92	90.03	105.25	85.49	98.45	108.16	99.9	94.72	87.27	107.68	91.97	83.39	83.23	84.68	73.35	66.71	90.19	96.5	109.62	86.95	73.67	61.04	71.24	78.04	83.71	75.13	76.59	79.18	73.19	72.7	59.91	62.99	62.66	82.25	67.68	65.41	67.68	76.1	74.64	76.91	70.43	58.61	68.33	45.17	80.53
comp44153_c0_seq1	1213	49.05	39.98	44.31	54	57.91	35.04	51.73	37.3	50.91	41.22	38.54	48.02	52.56	45.75	52.14	38.95	34.21	36.27	48.64	49.46	43.28	47.82	44.11	19.79	42.04	46.78	44.52	39.16	44.31	41.01	39.57	49.05	30.09	28.24	30.5	49.05	40.19	36.48	37.3	39.16	37.72	37.1	43.08	33.18	36.69	25.35	41.56
comp44212_c0_seq1	861	100.76	45.3	29.91	94.66	52.56	100.47	151.57	94.95	125.15	150.7	46.17	88.56	98.14	47.62	83.62	81.01	75.2	94.08	59.81	46.46	78.69	110.92	135.31	59.52	83.91	87.11	76.66	68.82	90.01	74.04	84.2	88.27	70.27	72.59	85.08	99.59	99.59	80.72	103.95	81.01	88.56	98.72	92.33	72.88	78.4	38.33	84.05
comp44244_c0_seq1	2669	41.4	36.91	41.68	40.18	49.36	40	51.61	38.68	40.56	41.4	40.56	48.24	35.78	37.28	35.31	28.38	32.41	34.1	39.62	47.58	41.78	39.34	31.57	50.67	35.31	34.94	40.56	27.26	35.5	31.85	36.34	41.4	32.03	28.01	33.25	42.34	33.35	29.79	30.35	35.87	34	34.19	36.44	28.38	34	25.67	37.07
comp44391_c1_seq1	814	58.05	69.41	63.88	64.19	76.17	70.02	62.04	69.1	64.19	56.82	64.8	63.88	56.82	58.97	60.2	62.35	44.23	44.53	62.35	82.92	68.49	59.28	66.95	40.85	61.43	54.98	52.52	58.35	45.76	62.65	67.26	59.58	37.78	39.93	45.45	51.29	50.06	50.06	50.37	50.06	39.62	47.6	48.53	43	42.38	44.53	56.38
comp44503_c0_seq2	1186	48.48	48.06	61.76	42.79	95.49	80.52	42.16	65.56	79.89	43.21	91.27	54.17	45.95	24.66	50.38	79.68	75.04	45.95	93.59	74.2	45.53	68.09	43.84	37.1	45.53	35.41	37.94	35.62	45.53	45.95	32.04	41.53	22.77	28.04	35.83	45.11	42.16	35.83	35.2	41.32	41.53	34.78	34.15	30.56	40.47	58.81	49.64
comp44609_c0_seq1	1579	41.17	44.65	58.11	46.55	41.64	50.51	37.05	52.88	46.55	51.93	43.54	48.61	42.43	37.21	32.93	52.72	32.93	29.29	44.17	51.14	62.54	38.32	38.32	44.97	42.27	37.52	74.57	75.84	77.58	78.53	51.61	28.18	26.6	28.18	36.57	44.17	38	35.62	38.16	41.01	38.79	38.95	39.27	32.93	34.2	31.82	44.36
comp44627_c0_seq1	1641	70.38	73.28	78.46	81.81	78.31	65.05	58.81	53.78	70.99	74.8	56.06	73.43	65.2	68.71	62.61	59.42	52.25	47.08	72.06	79.22	77.85	71.91	55	32.45	63.38	62.46	60.79	60.48	62.46	55.45	56.37	48.29	49.66	43.57	47.84	50.58	49.97	46.77	57.28	49.51	51.34	62.77	49.06	50.58	40.98	47.23	59.69
comp44802_c0_seq1	2062	85.72	66.56	74.2	74.08	69.59	51.89	65.83	73.47	56.13	76.62	72.62	86.08	65.11	63.77	72.14	65.35	59.89	58.8	72.5	80.99	86.81	60.86	68.74	47.28	62.08	65.11	60.38	58.2	54.07	61.11	64.26	69.59	47.28	52.5	55.16	67.53	68.87	48.74	55.77	71.05	61.11	57.47	55.53	53.95	56.86	45.34	64.07
comp44856_c1_seq1	608	124.59	48.52	90.87	79.36	102.39	78.95	90.87	105.26	115.13	106.09	83.88	94.98	85.12	45.64	77.3	62.09	65.79	62.5	88.82	114.72	50.99	44.82	101.56	49.34	78.13	64.14	71.96	41.94	62.91	46.88	68.26	59.21	49.34	35.36	73.19	66.2	75.66	67.02	53.87	57.15	41.53	62.91	50.58	57.15	58.8	57.15	71.06
comp44887_c0_seq1	1841	76.86	69.39	80.39	91.25	71.29	72.51	65.73	76.18	74.96	71.7	71.02	82.16	64.37	63.96	65.73	79.44	48.48	54.32	75.77	66.54	84.87	70.34	58.53	33.95	55.4	46.99	60.84	50.79	56.76	53.1	59.75	51.74	45.36	46.71	51.87	63.82	57.71	74.01	49.97	52.55	49.84	66.27	49.7	40.2	47.39	36.53	61.67
comp44921_c0_seq1	1893	74.35	116.61	218.7	68.01	57.84	76.73	202.19	111.99	134.71	248.28	75.15	53.75	179.08	105.65	365.69	64.45	48.86	49.52	74.48	66.56	201.66	213.42	204.31	113.31	57.32	62.33	32.75	42.53	31.96	49.13	104.2	87.82	80.16	73.82	97.07	111.73	136.69	100.63	97.73	117.8	110.67	120.84	90.6	50.05	44.9	111.73	107.34
comp45038_c0_seq1	1575	43.49	41.11	52.54	34.76	35.87	43.49	44.44	52.7	41.9	39.84	42.06	43.49	39.05	38.73	38.57	46.98	29.52	26.35	46.51	46.67	46.03	42.38	39.68	13.97	38.89	40.63	37.14	32.22	34.29	38.89	44.29	38.73	38.25	30.95	32.06	46.35	45.56	35.71	34.92	34.6	31.43	39.68	26.35	32.38	24.44	19.84	38
comp45125_c0_seq2	1055	127.01	83.18	158.29	115.88	236.49	41	130.1	148.82	148.82	218.01	156.4	160.9	160.9	233.65	105.45	153.79	102.13	146.45	146.68	98.58	106.64	188.86	167.3	133.41	136.97	115.4	133.89	86.26	86.97	94.79	99.29	92.89	65.88	98.58	116.59	143.37	132.7	118.48	115.4	150.95	139.1	171.33	129.86	118.25	115.17	164.46	132.51
comp45170_c0_seq2	1147	93.07	89.8	105.71	107.24	87.4	99.39	79.56	105.71	79.56	102.66	80.21	95.03	86.75	96.56	81.95	91.76	55.8	52.31	80.21	107.24	101.13	79.56	98.52	57.54	81.08	80.65	70.84	81.3	79.77	80.43	79.34	63.43	55.8	64.73	61.9	81.08	73.67	61.9	60.81	68.66	69.53	82.39	73.67	56.45	60.16	61.9	79.65
comp45310_c0_seq2	2220	52.36	19.59	171.4	35.7	11.26	44.71	11.26	14.08	34.91	30.86	28.15	10.14	49.1	22.97	43.36	24.77	8	5.86	43.24	40.32	45.16	17.57	9.46	2.14	67.68	83.67	7.88	6.53	8.45	10.7	21.96	14.64	15.09	10.25	13.18	21.85	23.76	7.66	11.04	15.54	14.53	7.21	18.02	11.49	19.82	20.72	26.26
comp45467_c0_seq1	1705	51.47	284.9	258.07	40.76	226.25	217.45	207.92	253.23	241.64	214.22	180.79	220.38	227.27	208.36	134.75	59.97	183.58	153.81	195.6	206.16	234.75	189.59	197.51	141.64	215.25	190.47	197.95	155.57	205.43	176.83	152.64	150.88	106.45	135.78	146.19	191.5	135.92	156.89	157.48	157.19	152.93	167.3	164.96	137.98	148.68	109.68	174.87
comp45684_c0_seq1	2627	89.84	79.75	89.74	74.04	74.51	80.89	77.94	97.83	80.51	79.75	73.28	96.4	80.61	72.23	64.43	95.07	58.91	59.29	76.32	92.6	97.93	79.75	80.22	57	60.14	59.95	59.86	60.72	57.38	59.95	85.74	71.09	54.15	61.19	60.81	66.71	67.57	47.11	51.2	67.85	61.19	64.24	65	52.53	58.53	37.69	70.42
comp45703_c0_seq1	2298	44.71	28.18	33.18	65.93	36.01	34.81	20.67	31.77	25.02	39.27	28.83	51.46	30.68	44.06	15.88	21.43	19.26	30.35	38.4	19.36	40.03	33.29	31.55	21.32	48.85	34.27	26.54	25.67	24.26	23.06	34.49	33.18	31.55	26.76	47.76	38.73	53.42	29.7	26.11	31.11	34.38	48.41	45.47	32.53	28.94	15.01	33.17
comp45862_c0_seq1	1160	66.16	57.54	54.74	71.98	63.36	49.57	57.11	69.83	57.76	78.66	62.93	61.85	55.39	63.79	58.62	59.27	37.28	48.92	71.98	82.76	73.49	65.73	51.72	38.36	47.63	50	46.77	44.4	53.45	53.66	52.37	46.55	39.87	42.89	48.28	62.28	54.74	45.69	41.38	44.4	53.23	49.14	43.97	39.44	48.28	31.03	54.31
comp45867_c0_seq1	1648	80.1	58.4	73.57	69.33	70.69	65.69	59.31	74.79	58.1	69.17	54.92	59.62	75.85	63.11	55.98	57.19	41.41	40.35	77.37	72.51	74.48	64.02	60.83	44.3	59.92	58.86	47.03	54.92	53.85	58.4	59.62	60.38	52.34	37.17	46.88	61.13	61.13	50.21	49.15	58.25	54	60.38	54	47.03	48.7	40.5	58.59
comp45906_c0_seq1	1815	139.95	228.24	732.78	287.33	438.15	138.84	185.54	288.57	456.06	217.22	249.59	352.07	519.42	258.26	175.9	245.59	180.99	237.19	268.6	323.83	298.07	250.96	173.55	211.85	387.05	314.46	243.94	289.53	245.04	223.28	293.94	311.71	241.32	232.92	266.94	306.2	286.92	236.09	200.83	282.09	280.3	294.35	387.47	295.04	232.78	288.15	282.58
comp45994_c1_seq1	744	21.17	104.17	22.51	24.19	29.57	20.83	92.74	34.61	52.76	59.81	28.23	157.59	39.31	32.59	85.01	30.24	93.08	81.65	83.67	28.9	37.3	86.69	88.04	17.47	25.87	23.19	35.62	31.92	20.83	24.19	23.52	22.85	19.15	17.47	19.83	28.9	25.2	22.85	18.48	22.18	21.17	27.89	18.82	16.8	12.43	12.1	40.07
comp46025_c0_seq1	1718	57.19	67.23	68.54	63.3	61.99	78.14	62.57	73.05	55.01	66.21	54.28	73.05	68.54	56.61	54.28	69.27	52.39	41.33	67.23	66.5	78.43	69.27	61.12	95.9	46.13	45.69	48.46	43.07	46.42	52.24	49.33	44.97	36.67	39.44	49.62	55.15	53.84	41.04	46.13	52.97	44.82	51.22	41.04	37.54	35.07	36.82	55.63
comp46036_c0_seq1	1501	80.95	78.45	81.28	73.62	86.28	85.44	85.28	110.26	81.95	98.93	73.78	102.93	82.28	86.94	75.78	70.95	64.46	71.45	96.6	101.1	109.09	87.61	93.44	52.47	66.29	71.45	68.79	62.62	71.79	69.45	71.95	75.78	63.62	60.63	70.95	74.28	74.62	64.12	69.62	81.11	84.11	78.45	80.11	70.95	65.96	52.96	77.85
comp46048_c0_seq1	1022	81.46	93.2	118.4	81.21	104.21	147.02	113.75	64.82	88.55	88.06	122.31	132.09	93.69	91	95.16	29.11	116.19	75.1	79.26	81.7	134.05	103.96	103.23	44.77	56.75	65.8	64.09	68.74	73.87	90.51	78.03	91.73	72.16	64.09	61.64	68.74	67.03	92.96	111.55	121.82	79.99	91.24	79.26	60.91	51.86	51.13	85.79
comp46121_c0_seq1	1043	57.05	64.24	62.56	37.39	62.56	35.95	55.85	72.15	49.38	76.46	47.7	65.68	53.45	35.23	52.97	51.05	44.1	44.82	54.17	63.76	69.51	54.65	58.01	35.95	48.42	48.66	53.21	52.01	35.95	49.14	59.44	58.72	44.82	38.59	46.5	46.5	53.45	54.89	36.43	56.57	52.73	52.25	46.74	40.51	44.34	30.68	51.2
comp46261_c0_seq1	2289	57.99	75.91	87.59	65.09	90.21	63.78	64.88	65.64	79.29	60.4	70.34	76.89	80.71	58.32	74.92	71.87	67.39	40.41	61.38	87.27	85.63	69.24	71.1	46.75	39.1	49.91	51.55	44.01	45.33	46.2	50.35	50.68	33.86	34.84	40.08	55.16	52.86	38.77	44.34	48.17	47.29	53.08	48.27	39.76	50.24	30.69	57.99
comp46270_c0_seq1	2132	87.36	74.23	98.38	84.66	103.66	90.17	74.34	86.77	93.69	86.54	69.42	91.35	72	74.46	64.73	78.21	64.96	52.65	76.57	72.58	89.12	70.47	72.58	54.29	55.46	62.15	63.09	60.51	60.15	69.77	73.99	63.56	47.02	49.6	64.61	79.97	62.85	53.94	48.08	67.07	65.2	61.8	69.89	62.03	53.12	43.97	70.02
comp46275_c0_seq1	1625	59.54	82.15	78	54.46	86	70.15	78.77	95.23	70.15	80.15	78.31	89.38	67.38	67.38	74.31	87.23	86.92	57.85	80.46	83.85	83.54	90.62	72.62	60.77	62.92	57.69	65.69	55.54	52	56.77	62.31	61.23	52.15	44.77	55.38	58	69.54	52.62	52.62	62.15	58.46	69.54	58.62	56.92	57.54	46.46	67.48
comp46303_c0_seq1	2138	40.58	34.73	34.26	26.43	35.55	25.73	32.39	29.47	22.45	29.58	29.23	47.01	31.57	34.73	30.87	34.73	25.61	25.73	31.57	27.25	38.47	29.82	28.88	18.71	25.96	23.62	26.43	24.79	29.12	26.54	30.4	32.39	24.67	17.31	24.79	28.3	26.89	22.8	18.24	28.53	24.2	25.02	24.67	24.09	25.26	13.45	28.1
comp46343_c0_seq1	294	34.01	28.06	28.91	39.97	31.46	19.56	31.46	34.01	29.76	22.11	33.16	23.81	31.46	20.41	30.61	24.66	19.56	13.61	32.31	34.86	46.77	14.46	15.31	16.16	22.11	24.66	28.91	19.56	24.66	23.81	16.16	21.26	18.71	25.51	32.31	17.01	33.16	24.66	24.66	20.41	28.91	29.76	28.91	29.76	26.36	19.56	26.03
comp46351_c1_seq1	1433	39.78	53.56	52.16	45.36	55.83	43.27	44.84	52.16	49.37	54.08	45.53	52.16	46.41	41.7	44.66	41.35	33.85	36.64	51.47	46.23	66.29	40.47	43.79	38.38	40.47	34.54	39.08	35.24	38.38	41.87	48.67	34.89	21.11	29.31	32.1	45.18	43.44	41.35	45.36	49.72	40.65	43.09	40.13	28.61	26.69	24.42	42.25
comp46465_c0_seq1	1253	44.09	65.24	59.06	37.31	51.28	48.68	44.49	62.85	52.67	63.65	37.51	61.65	53.07	73.62	54.07	58.06	34.52	41.9	48.28	65.24	57.86	46.89	43.7	35.51	36.51	40.9	42.5	31.72	34.32	40.7	50.08	43.7	36.51	27.93	31.13	37.11	33.32	31.32	23.54	34.72	29.33	39.7	38.91	40.7	41.7	25.54	44.2
comp46465_c2_seq1	1044	47.89	51.96	58.91	53.16	76.39	66.81	46.7	43.34	56.99	47.89	54.84	50.29	52.44	59.39	55.8	52.44	40.95	33.29	52.92	61.78	67.53	63.22	48.37	30.65	33.76	33.29	33.29	34.24	30.17	34.24	54.84	62.26	50.77	40.71	55.8	72.56	63.94	45.98	48.61	63.22	55.32	38.55	36.4	35.68	31.61	31.37	49.14
comp46472_c0_seq1	2023	76.74	65.87	71.43	79.96	66.11	77.85	69.7	80.82	73.9	76.99	69.45	83.54	70.07	64.26	62.04	73.41	49.56	47.21	69.08	69.33	65.25	63.03	70.81	33.74	58.95	45.72	54.75	56.97	59.44	56.85	62.04	54.87	43.75	44.12	46.47	55.86	56.35	95.4	51.78	57.71	60.31	56.35	56.6	56.97	45.23	42.02	61.93
comp46489_c0_seq1	2141	102.41	105.21	115.95	94.58	103.57	117.47	81.85	105.91	115.83	96.1	134.4	102.64	117.47	98.9	67.73	98.44	64.46	91.2	106.38	107.31	101.94	100.07	95.52	53.36	74.61	82.44	88.28	72.51	69.71	84.07	100.77	103.46	66.91	52.55	60.25	102.99	78	74.15	67.61	68.66	72.16	60.72	82.32	69.48	55.35	63.76	87.6
comp46497_c0_seq2	2150	61.4	59.88	68.02	58.37	66.63	61.51	61.16	82.09	75.58	77.33	66.05	71.28	74.88	56.4	50.35	60.35	46.63	108.14	52.79	61.98	75.7	52.21	54.42	58.49	52.91	57.56	53.6	53.72	52.79	61.28	65.58	58.14	40.93	45.12	57.21	64.65	58.02	51.86	50	57.21	58.02	51.74	52.33	39.88	55.23	38.72	59.52
comp46551_c0_seq1	1738	56.1	53.08	63.72	54.37	55.24	59.41	59.84	43.3	61.13	52.22	48.33	53.94	55.81	43.58	44.74	49.05	36.82	45.45	41.57	60.27	69.33	60.27	40.85	21.29	35.1	40.71	46.32	48.76	41.43	47.61	35.96	39.56	27.47	35.1	50.06	53.51	46.75	42.15	45.6	52.79	51.93	48.19	42.58	38.84	41.14	30.78	47.22
comp46553_c1_seq1	1771	70.58	66.35	51.1	65.08	56.89	45.88	56.47	89.22	63.24	69.59	66.06	76.65	62.54	52.23	54.07	52.37	61.69	55.05	50.68	76.93	50.11	64.65	56.32	35.71	59.01	54.21	51.81	56.75	51.1	58.02	55.76	56.18	44.47	48.14	50.25	62.68	60.28	49.41	43.76	44.61	47.01	46.73	47.57	49.27	52.8	25.69	55.76
comp46693_c0_seq1	1131	493.37	195.84	190.76	209.55	236.3	252.87	454.91	254.86	224.36	198.28	290.89	358.09	232.76	669.98	180.37	137.05	145.89	262.38	290.01	411.14	303.27	131.52	197.83	321.4	178.38	153.18	144.56	145.67	122.9	140.36	191.87	144.12	107.21	151.19	171.53	217.07	226.57	251.55	105.44	161.58	265.47	219.72	318.08	129.97	95.05	116.71	226.13
comp46726_c0_seq2	1671	248.06	362.36	297.43	307.3	139.89	141.53	406.64	235.34	524.24	293.09	135.1	490.28	208.86	386.74	270.65	118.79	112.81	260.92	293.99	293.54	376.27	260.77	220.38	137.79	113.26	106.37	119.09	94.85	104.43	111.91	116.85	108.32	121.04	100.09	141.68	110.41	113.11	115.05	116.4	167.42	117	109.67	112.51	185.22	134.65	102.48	198.79
comp46777_c0_seq1	1331	49.02	35.31	39.82	44.7	37.75	40.95	35.88	41.89	37.94	37.57	43.58	48.08	30.05	37.94	38.5	39.07	33.81	23.48	32.87	44.33	55.79	44.7	35.69	20.66	32.12	30.99	30.99	32.49	34.94	28.74	37	35.5	24.42	29.3	28.36	31.37	31.93	26.3	29.86	34.37	29.49	26.11	27.24	23.29	32.49	16.72	34.42
comp46880_c0_seq1	1907	42.21	31.07	38.02	28.05	30.81	23.07	30.55	31.59	31.46	33.56	22.68	32.91	27.14	33.43	28.71	27.01	22.42	22.55	28.45	34.48	35.13	33.82	27.4	18.75	23.6	25.56	21.89	21.37	25.96	24.38	35.53	33.3	26.48	22.81	29.89	27.66	28.45	26.48	26.61	34.74	28.58	31.33	27.66	23.86	28.05	18.09	28.43
comp47028_c0_seq2	1855	244.74	162.4	199.33	476.28	390.43	462	140.43	548.25	196.09	346.09	330.05	1065.23	202.29	182.21	104.72	221.97	175.74	140.7	107.68	765.09	161.46	504.45	446.9	228.84	172.64	157.95	99.73	133.42	201.48	165.77	157.82	140.16	113.75	131.81	140.97	157.68	171.16	148.25	147.17	164.15	145.28	171.97	149.6	99.33	84.1	311.05	242.8
comp47219_c0_seq1	1776	118.24	103.89	145.97	74.32	116.27	194.96	108.11	120.64	167.51	39.13	111.49	125.56	120.5	99.24	97.97	101.77	107.12	86.85	176.8	118.1	189.89	112.47	116.27	0.42	108.67	109.8	73.48	60.81	75.59	77.7	122.75	120.36	90.93	41.95	51.52	0.84	84.04	101.77	109.66	110.64	108.67	62.78	113.74	52.65	112.33	70.24	100.31
comp47508_c0_seq1	2134	289.01	593.6	368.21	330.13	463.8	326.73	619.85	151.48	481.37	537.96	352.27	462.51	352.74	317.83	312.56	399.84	509.49	283.27	294.52	399.02	310.22	642.22	326.97	270.74	230.08	209.82	278.12	232.9	269.21	284.09	317.36	278.12	270.97	244.14	452.91	467.08	260.43	264.76	232.08	261.83	254.45	226.57	242.27	194.59	176.31	272.38	332.97
comp47631_c0_seq1	2228	25.47	25.02	25.13	15.6	22.33	24.57	16.61	25.36	23.79	20.98	21.43	23.34	21.99	25.92	21.1	24.35	15.15	16.61	24.8	26.93	24.8	20.53	19.19	18.07	16.83	16.27	16.94	17.95	20.76	19.97	22.22	19.52	15.26	14.92	14.14	21.32	21.32	14.59	16.49	18.85	16.16	18.18	17.39	15.48	16.27	10.66	19.79
comp47751_c0_seq1	2183	113.83	109.25	125.4	105.59	116.81	105.59	113.38	130.21	112.8	107.19	100.78	119.79	107.31	107.19	102.84	116.81	82.57	75.93	113.26	112.69	143.27	106.96	97.69	86.12	88.53	89.56	97.23	87.72	90.01	88.64	82.11	92.88	74.21	58.98	72.61	98.14	89.67	80.74	76.39	88.75	79.71	89.9	91.85	64.25	80.05	57.72	96.37
comp48019_c0_seq2	2247	50.07	47.29	41.17	37.94	48.06	47.06	51.85	52.07	48.51	41.72	41.39	54.96	54.18	52.07	46.4	53.74	44.73	58.63	45.39	92.57	58.86	52.96	67.42	34.49	37.72	41.72	34.71	37.27	30.37	38.16	53.4	55.18	37.38	31.26	37.16	44.84	54.29	71.98	83.33	90.34	61.97	62.53	85.67	71.21	47.17	19.92	51.11
comp48120_c0_seq1	1522	55.35	53.22	63.07	49.61	53.71	50.59	47.96	65.7	62.09	53.71	58.15	64.88	65.7	50.92	49.11	56.67	41.39	39.26	51.58	64.22	53.06	59.3	51.58	33.18	47.47	47.96	39.42	44.35	36.96	46.32	42.54	42.54	33.84	30.06	46.32	36.63	45.34	37.45	36.79	39.09	51.41	54.53	42.71	35.64	42.05	34.49	48
comp48138_c0_seq1	1936	43.13	32.28	45.84	39.64	37.45	38.61	35.12	37.45	39.13	37.19	32.02	38.48	33.19	40.81	31.51	32.02	27.25	25.31	37.06	19.37	42.61	38.87	30.6	12.53	17.69	17.17	18.34	13.82	14.59	18.08	25.05	16.27	22.47	14.98	18.85	20.92	19.5	18.21	15.5	17.56	18.6	27.51	30.99	24.15	20.27	20.14	27.35
comp48212_c0_seq2	711	12.66	9.49	7.74	11.6	14.42	3.52	7.74	9.85	8.79	9.85	8.09	8.09	4.92	5.98	9.85	9.14	6.68	7.74	8.09	11.25	9.49	9.14	7.74	2.11	7.74	11.25	9.85	12.66	5.27	6.68	5.63	10.9	4.92	4.22	7.38	5.98	7.74	6.33	6.68	9.85	4.57	7.74	8.79	6.33	7.38	3.52	7.94
comp48218_c0_seq1	1405	66.01	59.79	60.14	68.15	74.91	59.25	63.7	62.63	54.09	67.44	54.98	71	56.41	54.8	54.09	37.54	52.67	50.18	65.66	60.68	65.84	58.9	52.67	25.27	50.18	53.38	37.37	29.89	30.61	30.43	48.93	45.37	36.83	35.77	38.61	53.02	42.17	41.64	47.33	50.53	53.38	43.06	48.75	38.61	42.17	38.26	50.72
comp48341_c1_seq1	960	26.56	26.3	22.92	21.09	30.99	17.97	17.19	19.79	9.9	24.74	15.36	21.09	19.01	17.45	17.45	17.19	10.94	14.06	16.93	20.57	19.53	14.84	15.1	0	11.46	22.14	16.67	10.94	12.76	15.36	12.24	18.23	10.42	11.46	11.2	14.32	11.72	11.2	9.38	13.54	14.58	17.45	14.58	11.2	10.42	15.63	15.95
comp48510_c0_seq6	655	22.14	33.21	29.01	40.84	29.39	31.68	27.86	19.47	33.21	25.95	26.72	35.88	23.66	22.9	32.82	24.81	21.76	31.68	21.76	24.81	33.21	29.77	35.5	15.27	22.9	23.28	22.9	32.44	24.43	26.72	29.01	27.48	19.08	19.08	17.94	22.9	24.81	18.32	28.63	24.81	31.3	21.37	27.48	22.14	20.61	17.56	26.05
comp48513_c0_seq2	721	152.22	101.6	80.1	100.9	99.17	50.62	256.94	184.47	201.46	185.85	74.2	132.11	139.39	88.77	126.91	152.91	48.54	103.33	139.04	122.4	81.14	117.55	179.27	129.68	117.55	137.31	112.69	105.76	139.74	119.97	66.57	77.67	69.35	131.76	112.34	106.1	113.38	211.51	104.37	127.6	198.68	113.38	87.38	80.44	152.91	62.41	121.68
comp48566_c2_seq1	1891	90.3	84.48	89.64	102.06	99.42	97.04	133.92	104.71	90.16	94.66	105.5	136.97	90.16	86.86	182.31	95.58	78.66	88.45	94.79	93.87	103.78	145.43	88.84	73.51	70.86	69.14	70.99	75.22	66.63	78.93	88.71	75.89	59.76	66.76	63.59	83.42	81.31	70.33	70.47	72.05	80.91	83.29	77.87	66.1	53.94	58.83	87.74
comp48873_c0_seq1	2001	78.71	71.46	84.96	80.71	79.96	109.7	72.21	78.21	117.69	76.46	67.72	83.58	127.94	71.21	62.97	77.21	53.1	46.98	87.33	82.33	80.33	139.43	68.97	46.23	59.35	58.1	51.35	57.1	54.1	68.47	61.22	61.97	50.1	47.48	44.98	60.72	57.47	51.35	54.85	60.34	57.1	59.35	55.72	46.98	62.84	39.36	68.82
comp49023_c0_seq1	2240	95.31	76	100	93.53	92.3	90.96	79.35	103.68	81.58	96.76	82.03	91.52	74	76.79	72.43	76.79	60.27	53.79	75.56	82.37	92.19	76.56	75.78	47.88	71.65	68.97	74.22	61.61	57.37	67.08	73.1	65.74	57.81	53.91	56.92	78.13	69.2	56.81	60.04	64.06	73.66	70.42	61.16	61.94	58.37	47.32	72.98
comp49083_c0_seq1	2277	77.73	59.73	64.56	72.57	83.33	69.06	67.3	83.66	66.1	82.02	68.07	76.31	61.81	43.04	56.32	70.38	49.19	50.51	61.7	72.79	76.64	69.61	65.44	23.5	50.61	56.65	64.78	62.47	63.24	64.01	65.66	61.92	56.65	45.56	54.13	64.23	65.99	54.68	61.16	67.19	55.88	69.5	64.89	58.96	53.03	31.95	62.27
comp49109_c0_seq4	1018	110.76	69.5	84.97	92.09	89.15	65.32	77.85	90.13	89.15	82.76	62.87	85.22	88.9	66.55	71.22	84.97	54.76	54.27	68.76	88.16	80.8	77.36	79.57	36.59	57.22	49.85	69.5	54.52	60.66	62.13	66.55	64.34	49.61	44.94	51.08	64.1	75.88	54.27	60.17	67.53	60.41	59.92	58.94	38.8	44.94	37.82	67.5
comp49294_c0_seq2	1742	63.43	65.44	65.87	69.75	70.61	53.96	65.3	78.21	70.47	63.15	65.01	67.74	62.57	72.62	58.27	69.46	47.79	48.08	63.29	75.06	64.87	55.68	72.9	55.11	43.2	57.69	46.07	43.05	56.26	50.09	47.5	52.1	40.04	43.63	50.37	52.1	57.41	104.19	71.76	117.25	51.81	72.04	92.57	83.96	96.15	42.19	63.39
comp49369_c0_seq1	2529	104.49	96.18	117.73	110.22	117.44	110.62	102.12	110.02	111.21	109.53	95.99	112	98.16	99.25	98.36	107.06	67.62	79.18	102.61	105.77	110.12	100.44	85.8	73.35	83.53	79.38	68.6	75.43	82.84	79.68	90.65	87.78	65.05	69.49	72.56	86.4	87.78	71.08	73.55	84.72	80.37	89.56	81.95	69.79	86.5	54.76	90.15
comp49386_c0_seq1	1975	43.92	62.15	64.94	60.76	65.06	72.66	48.35	62.78	54.94	67.47	47.59	61.65	49.62	60.25	56.58	47.47	47.97	35.19	52.78	62.03	75.06	48.48	60.76	43.04	48.1	52.15	46.46	51.14	44.05	49.11	51.27	45.19	34.94	37.97	39.87	53.8	51.77	46.2	41.52	52.03	50	49.49	49.49	44.3	39.11	37.59	51.46
comp49395_c0_seq1	2018	92.29	77.18	87.34	75.45	89.2	73.84	75.94	85.6	81.52	83.37	78.91	99.36	76.81	68.88	73.46	76.19	54.51	58.6	75.69	83.5	84.61	69.87	68.38	58.35	64.05	68.63	63.92	63.43	63.31	69.75	71.48	64.54	58.1	52.03	52.9	66.9	76.19	60.21	57.98	74.7	66.15	65.29	64.67	47.2	60.46	46.21	70.15
comp49523_c1_seq1	1445	75.95	63.84	75.61	74.57	71.28	68.51	71.45	84.43	65.92	74.57	66.44	71.28	69.38	67.82	62.8	73.53	50.17	52.25	64.36	68.69	76.82	68.34	82.35	63.15	55.54	60.03	54.33	52.77	61.25	68.51	69.2	62.28	42.73	46.54	43.77	56.23	64.88	59.69	59.69	63.15	69.38	70.59	62.11	56.06	57.09	46.71	64.04
comp49588_c0_seq1	1761	97.67	79.93	93.84	219.19	106.47	0.14	90.72	101.65	98.52	102.78	84.33	95.26	89.01	153.32	72.69	79.78	65.02	66.01	93.41	99.38	102.36	129.33	230.69	69.56	84.47	80.07	77.94	77.23	76.66	208.12	84.19	71.27	59.48	56.79	73.54	88.3	85.04	151.48	115.84	167.09	158.15	83.48	75.67	76.8	73.54	60.9	97.98
comp49673_c0_seq1	2018	76.31	64.17	80.77	78.91	72.47	73.96	67.52	68.88	83.75	59.59	64.42	70.12	70.12	62.81	57.23	58.72	56.86	51.66	66.65	62.19	71.48	63.06	55.25	47.32	46.46	58.72	61.45	49.43	58.72	65.41	61.94	71.61	54.26	48.19	46.21	54.26	45.34	44.35	46.46	56.49	51.78	57.98	54.39	39.27	53.15	37.41	59.73
comp49874_c0_seq1	3103	0	0	0	0	0	0	0	0	0	0	0	0	0	0.24	0	0	0	0	0	0	0	0	0	0	0	0	0	0	0	0	0	0	0	0.08	0	0	0	0	0	0	0	0.16	0	0	0	0.08	0.01
comp49929_c0_seq1	1968	60.59	61.86	69.74	54.75	58.18	54.62	59.83	62.5	52.59	60.47	52.08	51.32	58.69	56.91	59.96	58.05	46.37	30.87	53.35	66.82	63.64	58.94	58.44	22.74	43.45	51.7	47.51	42.68	47.26	52.34	54.37	50.43	42.94	34.81	44.59	47.76	50.3	44.97	41.54	49.8	56.91	42.17	52.08	34.04	34.04	25.41	50.53
comp50161_c0_seq1	1303	122.6	173.45	133.35	147.74	46.62	44.51	208.17	0.58	80.78	211.44	25.71	166.92	176.32	263.05	78.28	131.43	166.16	164.62	202.03	226.78	68.11	125.29	189.37	107.64	49.12	54.68	137.38	116.85	126.44	133.54	109.56	98.62	118.76	125.48	147.16	184.57	180.93	93.25	87.11	130.28	123.56	106.87	146.59	114.74	92.86	62.36	126.12
comp50170_c0_seq12	1301	35.74	35.93	30.75	38.05	38.62	31.9	36.7	36.51	32.86	36.89	30.75	32.28	28.63	37.86	19.02	32.28	27.67	26.71	15.57	34.01	40.55	31.13	27.86	13.45	26.71	24.98	28.63	21.71	19.22	27.29	27.48	34.4	28.63	24.21	29.02	33.44	33.24	31.71	32.86	27.48	27.09	24.6	27.86	23.06	21.91	24.98	29.4
comp50204_c0_seq1	3535	95.9	91.51	98.09	86.85	101.49	88.33	88.47	86.99	88.61	91.09	81.19	98.51	88.83	78.43	68.18	88.47	65.77	54.6	88.61	90.52	99.29	79.77	76.1	62.52	69.73	66.12	65.49	65.13	60.04	62.09	69.09	67.04	60.68	57.28	61.46	77.44	72.56	67.75	69.38	71.57	73.76	73.83	68.95	62.8	62.94	50.07	75.94
comp50371_c0_seq3	1757	351.59	189.24	274.19	291.69	510.53	253.84	159.08	333.38	193.8	281.59	148.83	180.28	157.66	736.77	145.85	419.89	112.12	113.55	197.64	393	492.74	149.83	172.74	146.27	301.37	394.99	440.24	373.93	510.1	428.43	337.79	350.46	192.94	237.05	275.61	335.52	304.5	240.18	327.97	287.71	289.27	235.49	163.2	263.66	266.36	254.98	287.34
comp50626_c0_seq4	1739	83.81	76.77	80.22	83.53	74.18	81.08	66.71	88.99	84.39	79.64	78.21	85.68	81.8	77.2	82.52	98.48	54.92	61.39	86.98	79.36	94.02	82.23	80.36	52.62	54.77	53.05	61.24	60.52	61.67	68.14	65.41	68.14	50.75	53.77	56.79	61.67	60.95	55.2	54.49	62.68	57.65	65.12	55.92	52.04	50.89	43.27	68.9
comp50657_c0_seq1	1496	48.8	37.43	46.12	39.1	38.44	93.92	40.27	55.98	41.95	53.31	34.09	44.45	49.63	55.31	39.27	41.61	36.76	29.24	56.99	39.27	44.28	51.97	40.44	24.73	42.61	44.95	39.27	36.43	30.92	38.6	44.79	38.77	28.74	29.41	30.41	49.8	37.93	32.09	32.25	39.1	35.93	36.43	39.44	29.58	39.94	25.57	41.01
comp50758_c0_seq4	295	66.95	61.86	92.37	72.03	85.59	43.22	91.53	98.31	82.2	77.12	77.12	80.51	79.66	60.17	68.64	111.86	60.17	56.78	81.36	88.14	81.36	111.86	86.44	16.95	66.1	49.15	53.39	60.17	61.02	54.24	63.56	110.17	70.34	52.54	70.34	76.27	77.12	59.32	54.24	50	54.24	72.88	55.93	51.69	61.02	37.29	69.42
comp50780_c0_seq2	1251	47.96	35.17	56.16	45.76	36.37	29.98	63.15	69.74	99.12	42.57	34.77	66.75	59.35	41.37	28.78	49.16	32.17	58.15	36.57	37.37	38.97	60.55	37.57	18.79	31.18	32.97	40.17	32.77	27.98	30.38	55.96	43.96	31.37	34.97	27.98	35.37	33.37	36.17	83.13	100.92	58.95	39.37	48.96	64.95	35.77	22.38	45.12
comp51015_c0_seq1	2071	77.74	72.31	73.15	70.38	80.88	65.55	77.62	65.79	60.96	64.1	71.95	79.67	60.72	71.34	52.39	75.08	141.36	83.29	54.56	74.12	73.03	55.77	63.25	38.87	53.11	59.75	57.46	43.82	47.92	54.8	57.82	64.1	46.6	45.51	50.82	57.34	55.89	52.15	50.94	51.3	61.56	58.06	57.94	49.61	46.6	37.54	62.27
comp51076_c0_seq1	1238	430.94	352.18	346.53	330.78	401.05	410.74	400.04	515.35	421.24	390.35	260.1	404.28	427.71	421.24	240.91	339.66	258.08	268.58	395.6	408.52	485.86	315.43	314.02	348.14	319.67	345.32	365.91	267.77	319.06	351.17	410.95	362.08	335.02	261.91	328.35	425.08	335.22	340.07	399.44	334.41	373.38	246.16	292.21	265.55	248.99	211.03	348.39
comp51091_c2_seq5	1505	0	0	0	0	0	0	0	0	0	0	0	0	0	0	0	0	0	0	0	0	0	0	0	0	0	0	0.17	0	0	0	0	0	0	0.17	0	0	0	0	0	0	0	0	0	0	0	0	0.01
comp51118_c0_seq1	4390	20.73	21.18	25.28	22.67	22.84	17.94	26.54	23.06	24.6	19.48	18.56	22.38	21.01	17.31	23.35	23.58	12.53	19.7	18.91	25.06	23.06	23.35	22.21	9.68	15.77	16.17	15.55	16.23	13.78	19.65	17.65	17.14	17.03	12.19	16.63	17.77	19.7	16.46	16.86	19.99	16.8	17.48	16.91	15.03	16.74	13.78	18.92
comp51236_c3_seq1	2348	71.66	63.25	68.25	79.86	74.43	70.38	71.55	77.51	57.92	75.81	59.94	64.74	69.85	76.45	61.75	69.42	50.89	52.07	73.15	68.46	73.15	65.37	57.82	52.6	54.09	57.18	48.45	53.66	53.56	61.44	64.52	61.65	43.12	45.25	56.96	67.61	69.85	58.56	54.62	64.31	66.87	67.82	57.28	53.13	50.89	44.93	62.22
comp51262_c0_seq4	1591	125.71	91.14	121.94	114.24	124.14	101.35	83.75	135.76	95.38	122.41	101.04	113.61	98.84	75.27	93.18	106.69	119.11	76.37	120.21	112.51	119.58	172.69	107.79	58.3	93.97	85.32	82.02	81.08	94.75	94.91	85.32	88.47	66.94	71.02	69.61	83.75	90.51	75.9	82.02	95.54	80.77	68.35	70.87	67.88	83.44	61.75	94.9
comp51289_c0_seq1	1800	133.33	114.31	139.03	127.64	143.47	71.67	105.42	121.94	120.56	126.39	137.22	114.31	114.72	114.86	70.28	91.39	57.36	75.14	113.19	111.25	124.03	78.19	111.67	64.17	97.22	109.72	110.97	94.31	94.58	110.97	109.86	76.11	78.19	64.72	90	115.69	110	99.44	96.67	116.25	98.33	108.19	101.94	84.17	91.25	80.28	102.62
comp51314_c1_seq5	1562	63.38	52.34	63.7	77.78	50.9	56.18	54.58	65.14	64.98	88.19	50.9	60.98	56.98	48.82	52.5	55.86	56.02	56.82	72.5	82.11	64.66	65.62	49.14	35.21	46.25	64.18	50.42	61.62	38.89	58.1	61.62	43.53	56.02	60.98	59.54	73.46	63.54	41.45	56.5	48.5	51.54	68.98	69.94	56.02	53.78	37.29	57.99
comp51335_c0_seq1	1996	42.71	32.31	52.23	43.34	49.6	39.7	44.96	34.44	49.85	46.09	37.32	45.72	41.96	41.21	32.94	39.2	29.31	27.05	43.46	48.35	43.71	38.2	37.07	55.99	32.44	39.83	41.58	34.19	31.94	42.84	33.44	35.2	32.44	28.31	33.57	39.95	39.45	31.69	36.95	38.83	36.82	37.45	40.08	32.94	29.93	26.18	38.54
comp51482_c0_seq2	2947	100.27	92.72	96.45	92.81	89.92	84.75	80	92.04	87.29	100.7	76.77	94.93	79.15	72.53	75.76	81.01	61.84	50.22	89.92	88.23	95.1	84.75	70.33	52.77	79.23	67.36	74.23	67.95	78.13	72.36	76.86	72.02	58.36	59.55	64.13	83.9	79.4	66.59	73.04	71.34	74.14	76.43	73.72	65.49	60.49	46.06	76.76
comp51566_c0_seq1	3118	77.13	80.42	90.44	73.77	88.92	83.63	76.41	97.98	78.26	72.72	78.01	94.61	75.53	77.37	68.23	94.85	65.99	69.11	87.56	88.2	108.56	76.41	74.09	54.52	56.05	62.94	57.81	59.33	60.13	61.66	79.38	65.43	60.38	54.2	59.57	65.75	72	57.97	52.44	67.75	67.03	71.92	64.54	69.2	54.6	47.15	71.74
comp51608_c0_seq1	3558	40.47	32.46	41.88	39.63	35.98	31.41	37.59	26.28	35.34	33.94	33.09	39	33.94	30.99	32.11	27.97	24.94	22.77	37.87	23.4	56.91	32.46	40.05	20.03	25.65	23.33	23.75	22.06	19.25	23.4	30.78	29.3	22.48	25.72	29.79	31.06	31.9	24.66	25.79	31.69	31.34	28.39	29.51	25.3	24.52	17.21	30.16
comp51641_c0_seq2	1356	93.29	114.12	102.14	124.26	108.59	87.39	95.87	113.75	106.38	106.2	99.93	133.3	91.45	77.99	83.7	77.99	75.96	85.36	115.78	102.69	120.02	91.63	131.08	76.51	81.86	87.21	95.32	80.38	83.15	92.55	79.28	97.35	94.95	72.82	79.09	97.53	79.65	79.83	82.04	82.78	87.94	81.49	93.29	80.57	58.26	57.15	92.17
comp51649_c1_seq1	1852	15.79	12.82	17.01	15.39	20.38	5.94	12.01	10.26	19.44	12.15	13.9	17.14	13.9	14.31	17.01	4.18	9.85	9.72	15.93	19.57	17.82	17.14	14.17	7.83	7.29	5.26	7.96	4.72	9.72	5.4	8.37	13.63	10.12	9.18	10.53	10.8	8.64	4.99	9.99	4.86	6.88	13.23	12.69	6.21	12.69	7.02	11.39
comp51744_c1_seq15	1222	16.98	75.29	32.12	30.89	62.81	30.89	49.3	52.78	42.96	82.65	53.4	65.47	50.94	21.28	23.12	20.87	38.46	40.92	71.19	52.78	85.11	60.97	134.41	29.87	48.28	31.1	41.53	44.6	41.73	38.05	22.09	23.32	17.39	24.55	25.37	44.6	17.39	25.37	36.01	30.89	40.71	19.03	21.07	23.73	18.21	37.85	41.27
comp51757_c0_seq1	2274	31.22	31.88	54.42	32.76	34.52	27.59	42.66	28.58	29.9	35.62	23.2	32.21	27.7	27.26	24.41	27.04	22.65	21.11	33.53	24.63	27.92	24.52	27.15	8.25	19.57	21.11	29.79	25.18	22.1	23.09	21.22	23.86	20.89	18.14	21.22	28.36	23.86	25.29	20.67	22.21	22.32	27.26	21.66	22.76	22.1	16.71	26.09
comp52070_c1_seq13	484	12.91	15.5	27.38	22.21	18.6	19.11	10.33	22.21	17.56	16.01	11.88	17.05	17.05	19.63	18.08	14.46	11.36	6.2	20.14	15.5	19.63	16.01	18.6	7.75	8.78	17.56	13.95	9.81	14.46	18.6	20.14	10.33	7.75	7.75	11.88	18.6	13.43	8.78	10.85	15.5	16.01	11.88	9.3	13.43	8.78	8.26	14.59
comp52112_c0_seq3	1976	105.01	90.97	105.52	116.02	101.85	89.07	96.79	96.91	95.65	110.32	95.14	109.44	82.74	101.59	73.89	82.24	67.81	65.03	95.65	100.71	110.2	82.62	81.98	63.77	70.47	67.05	69.33	69.71	68.19	83.5	116.9	122.34	102.1	64.78	70.22	77.3	85.02	88.56	80.59	93.88	85.15	81.48	70.6	69.84	78.95	49.97	86.67
comp52180_c0_seq2	1578	37.86	27.09	39.29	48.16	38.5	42.3	35.17	36.6	29.47	41.35	27.41	33.27	28.83	33.75	32.48	37.55	26.3	26.62	36.6	35.8	45.94	53.71	29.47	25.19	19.96	22.18	22.34	31.37	22.81	20.44	21.86	24.4	22.18	19.01	17.59	26.3	23.29	22.02	22.97	23.13	23.61	25.98	18.69	21.7	20.28	21.55	29.18
comp52237_c0_seq1	1924	456.47	359.28	695.82	457.9	471.28	185.55	497.14	303.66	495.06	332.64	321.73	504.68	379.16	552.37	347.58	434.38	453.09	454.52	594.21	358.37	772.09	299.25	376.56	280.02	301.98	408.78	572.51	425.55	442.96	618.11	227.39	215.31	191.79	260.4	435.42	639.94	516.11	286.12	274.17	300.29	298.86	313.28	306.39	231.81	265.59	258.06	395.08
comp52492_c1_seq2	2272	13.42	22.45	22.34	15.4	26.74	17.94	21.24	23.11	20.58	23.11	21.46	26.41	18.71	18.82	18.71	19.59	12.54	15.4	23.77	26.08	21.35	19.81	17.39	9.24	18.27	18.49	14.85	16.18	19.7	16.4	15.96	17.39	15.4	13.53	15.63	19.37	17.83	14.08	12.43	18.27	20.36	14.96	14.74	12.32	15.4	12.21	18.03
comp52663_c0_seq1	1895	266.23	315.96	238.79	342.48	134.7	190.9	219.13	118.73	261.35	266.23	223.22	268.21	121.77	202.38	147.36	196.17	240.37	178.63	242.61	299.87	262.93	351.58	210.55	373.35	226.25	167.28	206.73	115.96	88.39	143.54	192.88	161.35	135.75	218.34	172.03	266.62	272.03	160.42	165.83	186.15	181	280.08	273.75	232.19	201.58	70.05	212.86
comp52686_c0_seq2	2717	38	47.02	50.7	38	37.36	32.66	38	43.34	38.37	44.17	35.43	44.9	41.41	36.53	33.03	37.73	29.72	36.53	33.58	43.71	35.15	33.95	43.43	11.59	29.17	32.02	30.82	28.06	33.22	31.56	35.15	35.52	27.05	25.3	22.91	35.52	31.65	30.09	30.18	32.3	28.8	35.24	30.73	26.5	29.35	23.74	34.11
comp52711_c0_seq1	2112	47.94	49.6	55.52	49.12	50.66	54.33	53.39	56.34	48.3	53.27	44.39	56.7	59.66	45.34	47.82	49.6	44.74	42.14	50.9	47.11	63.09	48.41	51.97	34.8	38.35	43.21	39.54	38.35	32.91	41.67	45.81	38.83	37.17	31.01	35.04	39.42	48.89	34.68	33.5	38.83	36.22	39.3	38.12	32.91	34.21	28.76	44.17
comp52736_c0_seq1	3434	62.39	58.9	68.14	60.57	78.55	53.73	64.07	77.9	62.25	72	60.57	61.44	62.68	82.78	60.5	81.39	57.08	45.36	69.96	77.24	67.63	67.92	62.54	34.29	59.41	59.99	57	45.94	53.65	56.79	61.3	61.08	52.27	41.21	47.39	65.52	58.82	48.34	47.54	63.99	55.47	59.7	50.52	46.37	54.67	38	59.45
comp52829_c0_seq3	816	72.3	51.47	70.16	63.42	56.68	37.68	60.36	40.13	51.78	34.31	55.45	66.18	55.15	64.03	35.85	43.81	40.13	42.89	62.19	65.87	52.7	58.52	53.92	53	41.97	45.96	44.42	37.07	48.71	49.94	47.18	58.21	49.63	40.13	30.33	46.88	47.18	40.75	41.36	41.36	41.05	46.88	45.04	39.83	50.55	49.63	49.39
comp52915_c0_seq2	1852	229.21	196.95	295.36	235.83	225.7	211.53	179.94	304.81	319.65	253.38	193.58	412.26	262.28	306.43	153.89	239.88	165.5	137.01	223.27	297.52	272.95	217.87	209.37	202.08	98.27	155.64	196.27	166.58	171.71	202.89	143.22	185.75	122.98	136.07	107.99	299.14	155.51	242.98	297.92	253.51	301.3	248.52	232.45	168.87	211.66	128.51	216.82
comp52981_c1_seq1	4471	87.45	81.97	90.02	80.41	89.24	79.07	86.78	100.37	86.56	84.99	73.42	96.96	80.46	69.28	78.17	80.24	65.98	63.19	87.62	93.16	93.32	80.41	70.79	64.02	67.94	67.71	61.73	62.35	65.25	63.07	73.7	74.37	62.23	53.46	61.56	67.27	69.56	63.07	61.56	77.83	66.15	68.66	73.25	60.95	60.84	49.54	73.82
comp53028_c0_seq2	2341	68.24	65.14	67.71	66.21	55.85	36.42	62.58	72.3	66.75	73.47	53.18	66.21	66.85	69.31	47.52	64.29	48.8	51.58	56.92	62.69	73.47	63.54	51.69	38.23	53.61	57.45	44.75	45.92	51.15	52.65	59.16	55.43	45.6	37.27	55.21	53.18	49.12	46.88	37.59	49.12	44.96	56.39	43.57	41.65	38.66	30.65	54.32
comp53141_c1_seq1	2853	72.03	68.26	65.98	63.88	75.1	64.32	63.62	80.53	64.84	61.6	64.23	75.01	62.48	64.14	66.25	67.74	49.07	44.6	70.45	73.26	70.1	71.24	53.28	34.35	52.05	55.03	47.93	43.11	50.21	57.66	47.49	46.71	33.3	45.22	46.18	61.16	52.31	44.08	46.35	53.36	55.03	57.48	57.75	46.44	46.53	33.82	57.08
comp53167_c1_seq1	2152	88.87	106.3	221.65	93.87	204.81	143.82	184.13	226.19	206.09	212.13	165.66	207.71	190.52	82.6	199.93	89.45	136.27	196.68	86.43	207.25	231.88	208.3	146.72	60.29	71.68	64.01	74.12	71.56	67.03	69.93	184.25	160.2	143.01	125	129.07	173.33	160.43	144.17	136.39	162.64	157.53	163.1	126.63	110.48	129.65	112.22	144.22
comp53194_c2_seq3	2201	175.26	280.21	165.04	174.24	165.72	154.36	140.16	169.81	181.4	175.94	135.51	166.06	156.07	172.88	151.98	152.43	125.4	99.73	141.75	174.24	188.21	213.43	140.39	139.71	109.16	121.54	149.93	171.97	156.41	167.08	119.15	137.67	107.68	136.53	134.14	187.76	185.26	162.54	135.05	189.46	203.32	199	172.76	125.51	120.74	78.15	156.75
comp53216_c0_seq2	1847	67.95	47.1	65.38	54.82	60.91	53.6	63.08	68.22	69.03	80.67	39.93	55.36	57.12	33.7	47.78	51.03	49.27	36.28	59.42	63.89	66.05	67.54	53.33	19.36	59.83	48.46	57.66	51.03	59.15	59.01	54.55	49.81	42.64	47.78	51.16	61.45	67.68	48.86	51.71	64.02	55.22	62.26	53.06	49.4	47.64	28.15	54.38
comp53258_c0_seq3	2147	53.45	45.65	44.95	47.39	44.71	43.78	51.7	45.18	46.93	42.15	41.69	43.78	36.91	45.88	33.77	47.28	30.74	28.53	39.82	57.52	50.07	37.49	35.75	28.64	34.23	35.63	35.63	39.94	40.29	42.73	40.52	52.05	37.03	28.88	33.07	39.94	38.66	35.51	35.98	40.99	33.42	39.47	36.91	29.58	34.93	23.06	39.83
comp53279_c0_seq1	1053	41.07	45.58	34.19	31.58	35.85	28.73	30.63	39.41	37.75	33.24	30.39	35.61	29.2	37.75	28.96	26.35	40.36	22.79	27.3	62.2	44.63	29.68	29.91	28.02	23.5	26.35	30.39	30.86	28.96	31.58	30.86	33.24	24.93	18.52	25.4	32.29	24.22	26.83	28.02	37.51	30.39	28.73	29.2	22.79	27.07	17.33	31.31
comp53279_c1_seq1	1567	11.01	9.41	9.41	8.14	11.49	8.46	8.77	11.49	10.69	7.98	7.66	9.41	7.66	7.5	6.86	6.86	11.97	6.38	10.21	10.37	7.34	8.62	7.82	4.31	8.62	8.62	5.42	8.46	5.58	7.34	6.7	9.41	6.38	4.47	4.79	10.05	7.02	6.38	6.22	7.82	6.06	8.3	6.38	5.26	4.47	5.42	7.8
comp53340_c0_seq1	1862	54.91	103.92	104.46	45.52	69.55	50.75	98.82	57.87	70.62	96.67	46.05	119.09	49.01	46.32	82.17	51.29	73.98	74.11	51.15	55.05	58.67	99.22	49.28	24.7	43.1	43.37	45.78	37.46	39.34	52.23	53.17	47.8	38.4	33.7	42.02	42.16	41.08	41.08	44.71	42.7	46.59	43.77	44.98	43.64	36.79	60.55	56.47
comp53352_c0_seq1	2157	126.22	127.72	130.85	163.19	134.68	134.68	123.09	144.88	146.85	143.14	119.03	124.02	126.33	133.29	95.27	121.12	87.85	89.48	122.62	124.48	138.39	112.89	123.2	104.2	98.28	101.88	95.27	82.52	87.74	102.92	99.68	108.95	76.26	76.03	85.77	107.79	106.86	105.01	108.72	109.06	106.17	103.38	107.44	85.19	86.23	74.64	111.16
comp53451_c0_seq1	2178	37.88	35.35	38.68	28.7	41.78	33.06	31.57	37.19	41.32	36.62	30.88	35.58	31.45	29.27	28.24	37.19	20.2	24.68	36.16	38.22	39.83	29.16	23.65	12.28	26.29	28.93	30.65	32.37	27.89	28.81	29.04	27.78	28.35	20.32	20.78	31.68	29.73	27.78	24.1	34.32	24.22	29.38	24.22	20.89	26.74	19.97	29.85
comp53459_c0_seq1	1934	22.23	19.78	18.1	22.88	20.04	17.45	24.43	21.85	21.85	18.36	21.46	21.72	17.71	14.87	21.07	13.44	13.19	15.64	21.85	17.32	21.72	19.13	20.55	7.76	11.25	15.77	14.99	11.89	13.96	11.63	14.61	15.12	11.89	13.06	10.73	17.19	14.48	17.58	18.87	16.93	15.25	12.67	13.83	16.42	12.02	10.99	16.64
comp53516_c0_seq1	1595	42.16	44.98	39.19	48.12	50	51.41	35.11	64.58	42.63	41.38	53.13	72.57	41.07	38.09	30.25	48.59	26.96	36.68	42.48	44.36	48.43	36.05	42.63	30.88	51.1	41.07	43.57	37.93	41.07	50.94	65.2	64.73	54.7	50.94	54.7	69.28	61.91	60.34	56.74	63.48	61.13	61.29	68.34	53.61	57.21	29.47	48.92
comp53540_c0_seq3	2436	167.69	142.04	163.49	156.71	164.92	187.5	166.98	139.98	142.86	156.51	132.29	158.87	145.94	274.73	119.66	143.06	100.27	98.01	150.76	146.86	184.11	135.16	119.56	103.76	104.99	111.76	106.94	103.86	101.19	109.61	105.91	105.6	98.11	84.26	91.13	109.09	109.4	91.44	89.8	106.53	97.8	106.12	99.14	80.36	100.37	76.46	125.9
comp53595_c0_seq20	1696	74.73	60.29	56.16	69.43	105.99	50.12	65.3	69.13	58.08	68.69	56.31	73.41	66.19	42.31	55.72	58.96	49.82	49.38	55.28	68.4	73.85	59.99	54.98	34.64	49.23	55.57	47.02	28.74	39.8	46.58	56.6	54.1	42.6	43.04	56.75	33.46	46.43	47.61	52.48	50.71	53.8	46.29	54.39	46.29	46.73	42.45	54.74
comp53604_c0_seq2	1893	126.52	148.31	190.17	140.65	108.95	104.86	103.8	124.54	185.68	105.39	95.48	120.71	96.54	90.73	166.27	110.14	85.31	118.6	98.12	119.52	201	146.2	103.01	54.15	145.4	135.37	185.29	174.06	162.84	172.61	165.48	155.57	112.12	116.35	122.43	129.29	153.59	113.84	114.24	130.48	145.54	166.01	148.05	141.31	122.56	48.73	130.56
comp53688_c0_seq1	3220	145.89	123.14	132.45	122.13	152.33	136.65	124.15	144.88	139.67	147.67	119.33	130.67	116.85	111.03	112.5	123.45	93.94	100.23	122.21	129.35	142.39	117.24	122.21	118.17	101.4	102.87	98.29	94.02	107.38	106.06	104.89	97.21	80.43	86.1	92.78	114.05	109.01	90.84	85.95	101.71	97.98	114.36	101.94	82.69	93.17	86.02	112.56
comp53769_c0_seq1	2239	67.89	54.6	63.31	65.65	38.41	53.6	58.62	55.16	61.97	58.51	41.65	64.65	60.63	45	46.67	35.4	38.08	47.12	60.74	56.83	59.85	56.61	55.05	24.12	51.7	47.9	67.11	41.87	40.75	50.25	46.34	46.11	36.96	36.51	44.22	60.52	51.36	47.45	43.66	52.48	49.13	50.8	45.78	40.53	40.98	31.71	49.87
comp53857_c0_seq1	3396	65.96	59.56	63.31	52.93	63.53	52.64	59.78	65.89	63.97	55.21	52.19	64.63	54.77	58.45	45.72	54.92	43.65	44.68	61.84	60.37	67.87	55.14	48.22	41.3	47.7	49.03	46.53	41.52	43.73	48.29	54.99	47.7	38.57	33.57	40.42	48.66	52.56	51.46	38.57	50.43	42.33	46.38	43.14	38.8	39.9	30.92	50.69
comp53868_c0_seq1	6060	9.78	10.56	8.87	8.79	10.73	8.54	10.07	9.82	8.29	9.65	9.32	10.48	8.33	7.51	8.5	10.44	7.22	5.9	10.02	7.8	11.51	11.26	7.14	6.11	6.72	7.34	6.72	5.73	7.8	7.14	8	7.43	5.86	6.31	7.63	8.25	8.42	7.26	6.48	7.1	8.25	6.52	7.1	5.49	6.56	4.5	8.03
comp53881_c0_seq1	1861	109.35	94.57	91.35	115.13	157.98	92.15	160.4	101.16	110.56	108.01	94.44	152.88	101.96	106.53	79.39	75.36	70.66	169.53	102.77	92.96	107.47	144.82	156.77	98.33	82.89	72.81	88.53	81.81	75.23	82.08	89.07	72.81	59.11	68.65	71.74	91.62	89.6	78.59	76.57	91.35	83.29	79.26	82.75	72.14	57.09	78.18	96.08
comp53904_c0_seq1	1540	106.33	79.38	95.78	92.86	91.88	87.34	87.99	97.08	81.66	90.58	82.95	96.43	77.27	82.95	81.49	82.79	58.12	60.88	83.28	106.17	83.77	75.32	86.69	70.78	67.53	65.75	68.51	61.04	65.58	73.05	77.44	75.97	55.52	60.06	52.11	75.32	73.86	62.34	63.96	72.08	63.8	85.06	61.36	52.44	60.23	46.27	75.63
comp53952_c0_seq2	1172	89.16	84.47	85.54	100.26	84.47	90.23	84.04	78.5	90.66	90.02	87.46	82.76	79.56	71.46	53.75	70.61	50.77	54.39	62.93	87.67	97.7	69.97	71.89	62.29	70.82	80.2	71.03	67.83	79.56	78.92	82.76	62.07	56.53	60.58	66.34	75.94	83.4	62.93	66.34	80.42	72.31	76.15	74.45	55.46	64.85	55.67	74.46
comp53978_c0_seq1	2051	30.11	27.3	22.79	29.5	26.33	32.67	30.72	31.45	24.62	30.35	25.48	32.18	23.16	24.38	27.18	25.35	17.55	19.38	30.35	18.53	33.4	21.21	23.4	8.9	22.43	25.84	28.04	22.79	20.36	24.01	25.96	26.21	23.89	20.48	23.04	36.81	26.21	16.46	19.62	28.28	17.92	12.68	19.5	17.31	21.09	14.38	24.12
comp54031_c0_seq1	2172	209.14	265.77	151.13	150.32	149.06	108.54	86.56	100.48	140.08	193.03	153.55	116.02	140.54	132.37	126.84	125.58	58.7	82.53	78.15	218.46	159.65	74.93	108.66	67.79	111.19	63.42	101.29	118.32	90.93	143.07	133.63	105.32	104.51	72.28	53.75	66.3	69.52	56.51	53.75	66.64	61.69	106.93	87.59	74.13	69.87	88.28	110.8
comp54072_c0_seq2	2697	51.91	42.55	48.48	46.35	51.54	44.03	47.65	48.85	49.78	48.48	43.1	48.48	36.61	37.91	40.51	41.99	30.68	35.69	43.38	41.99	46.07	45.61	47	30.87	53.49	61.92	40.88	42.36	39.12	42.08	39.77	38.19	34.48	31.61	37.54	49.41	41.62	37.91	34.3	41.9	38.47	40.88	39.77	34.85	34.85	26.33	41.98
comp54142_c0_seq1	4151	116.6	130.27	200.8	107.99	109.31	137.5	177.55	281.08	106.78	287.88	155.81	105.34	143.88	297.4	80.1	216.15	104.25	78.48	101.12	283.37	182.43	122.92	166.77	82.93	197.54	187.85	196.28	189.95	185.8	207.06	190.62	174.42	144.18	151.29	165.98	202.18	190.32	180.68	177.37	192.48	189.89	191.94	168.33	166.04	169.78	54.44	166.33
comp54299_c0_seq1	1992	49.57	40.29	40.29	43.05	46.44	31.63	67.02	33.26	39.41	28.99	32	58.86	45.56	42.55	50.2	44.05	29.74	36.77	34.64	47.94	50.83	48.69	63	22.97	30	42.67	34.26	26.73	35.14	34.89	36.9	31.12	24.97	21.96	27.36	32.25	36.77	29.24	31.38	32.63	33.13	39.91	36.14	29.24	27.36	23.72	37.51
comp54421_c1_seq1	1171	16.01	30.32	18.79	14.73	11.32	9.82	14.94	20.5	16.65	13.45	22.2	27.97	19.64	5.76	25.62	21.56	21.56	17.51	16.01	16.23	14.52	16.44	28.39	0.21	9.18	8.11	11.96	10.25	11.32	21.99	16.01	11.74	10.67	14.09	15.8	17.29	10.25	12.6	13.24	10.46	8.75	11.74	12.17	10.03	16.65	6.62	15.02
comp54430_c2_seq4	1979	24.38	20.09	22.11	22.49	25.52	14.02	23.88	22.11	20.46	20.59	16.93	21.48	22.49	12.51	16.3	21.73	11.37	16.04	20.34	22.49	19.45	21.6	20.34	13.14	14.4	14.78	16.93	13.9	15.41	17.18	14.65	14.91	16.04	15.03	15.92	22.23	16.42	14.78	14.78	18.44	18.82	20.97	21.48	16.42	16.42	12.76	18.14
comp54453_c0_seq1	3516	33.28	37.33	35.05	27.66	38.4	35.48	37.76	43.3	40.81	41.24	41.24	41.88	38.32	31.5	35.77	31.5	25.53	25.03	37.97	37.47	35.91	37.04	36.33	21.97	27.73	26.24	27.37	24.39	23.32	27.73	33.99	33.77	27.16	22.11	27.45	34.13	31	27.94	27.52	32.35	28.37	28.87	28.44	23.61	25.88	17.99	31.63
comp54484_c0_seq1	1629	44.97	69.06	46.35	42.51	89.93	43.89	57.4	45.27	57.55	53.25	80.11	89.93	47.88	37.75	69.83	46.81	46.65	63.54	88.7	52.18	108.81	88.55	79.04	35.91	29.47	33.15	33.76	26.24	26.24	36.37	51.57	53.41	22.71	21.95	28.08	34.38	30.39	33.92	25.94	36.22	34.68	31	34.68	25.63	38.83	53.1	48.43
comp546012_c0_seq1	882	47.34	39.12	32.31	52.72	46.77	1.98	36.85	45.07	34.01	48.47	24.38	40.25	25.23	44.78	49.6	38.27	44.78	26.36	26.64	39.97	27.78	44.5	31.18	20.69	15.87	18.14	20.69	21.83	13.32	20.12	42.23	28.63	26.36	34.3	16.72	49.04	46.49	22.11	28.63	23.53	28.34	24.94	27.78	34.58	27.49	20.98	31.76
comp54662_c0_seq1	1921	176.34	310.26	157.47	170.48	164.76	157.08	181.94	272.91	150.05	290.86	147.32	156.04	157.73	138.34	115.83	136.26	101.64	116.48	159.03	132.61	137.82	152.13	165.02	114.78	168.53	185.32	290.34	222.15	267.31	288.52	186.75	171.27	158.9	148.36	170.74	217.86	207.97	168.4	163.46	195.08	190.14	181.55	167.49	134.44	158.77	84.59	175.89
comp54952_c0_seq1	2282	37.8	39	38.56	39.88	40.53	38.01	38.67	42.62	38.01	63.54	30.35	34.18	35.5	37.14	28.92	34.29	23.66	18.95	36.7	30.67	44.59	33.74	148.77	7.23	28.81	32.21	34.07	23.99	29.14	28.05	33.09	32.1	26.29	43.93	34.4	170.68	30.35	43.16	44.81	26.95	31	26.73	32.32	20.71	25.31	23.01	38.75
comp55034_c0_seq4	1210	66.12	40.08	42.56	53.72	81.82	38.02	98.97	41.53	73.55	90.7	138.43	101.45	51.03	68.6	39.26	40.5	28.1	67.77	88.64	97.52	88.43	85.95	101.24	25.21	45.25	54.75	71.49	63.84	52.89	55.37	60.54	60.54	38.02	45.45	69.63	61.78	65.29	41.74	39.05	57.23	29.96	40.7	51.45	29.13	29.55	52.07	60.11
comp55182_c0_seq2	946	80.6	64.48	74.52	73.73	68.45	73.73	56.55	74	80.07	72.67	58.93	84.83	58.93	64.75	55.23	68.45	52.06	33.83	81.4	71.09	71.09	58.93	45.19	54.18	53.38	58.4	51.27	51.53	51.8	51.27	56.03	68.97	61.84	44.93	53.38	57.61	54.7	53.38	42.28	61.58	52.33	56.55	54.97	51.8	49.95	32.24	59.74
comp55210_c1_seq1	1412	217.6	227.87	229.11	224.68	246.11	222.91	218.66	236.54	225.04	298.16	211.76	262.22	220.26	164.66	199.19	157.76	153.68	163.95	218.84	211.58	257.97	225.74	208.22	179.18	184.31	162.89	207.15	169.26	165.19	177.94	130.31	136.51	88.35	104.82	103.05	124.65	128.19	115.79	104.29	128.9	114.2	137.39	109.42	106.76	94.72	125.71	176.12
comp55228_c0_seq8	1124	58.5	146.35	104.09	104.98	52.27	96.31	100.98	112.1	103.87	130.56	95.86	110.54	94.97	87.86	76.51	102.09	69.62	72.73	117.44	106.32	100.76	86.74	101.87	87.63	83.85	44.71	82.96	84.96	91.64	95.42	100.09	89.86	81.18	72.06	78.07	48.93	94.08	78.51	83.85	100.09	94.75	95.42	103.65	98.09	71.4	163.7	92.57
comp55300_c0_seq3	1780	85.39	74.86	101.83	89.47	60.53	55.48	82.87	91.01	88.48	72.05	81.46	83.57	67.84	53.37	61.1	75.28	56.18	55.48	71.49	78.65	82.72	64.47	69.38	23.03	58.29	61.24	62.36	53.93	57.02	56.04	78.37	57.58	53.23	52.25	61.8	74.72	77.25	92.98	144.52	108.85	64.04	57.72	65.31	54.35	61.8	30.62	69.79
comp55479_c0_seq1	2263	97.11	83.85	94.68	78.66	99.87	91.14	80.98	70.37	77.55	98.21	63.85	101.97	69.71	87.49	75.67	80.2	60.65	61.75	91.14	97.99	92.36	79.43	76.23	40.32	50.71	51.7	50.71	65.84	53.69	47.39	77.11	80.2	58	58.44	63.85	75.78	73.91	67.06	64.41	71.37	72.91	75.56	65.29	57.56	64.85	51.15	72.8
comp55618_c0_seq2	1764	318.31	353.32	276.93	270.41	281.89	212.16	435.8	377.41	249.58	299.18	337.59	146.83	223.92	430.13	230.44	186.93	307.12	262.05	287.27	218.11	323.27	318.88	187.22	156.75	288.41	270.41	148.24	96.94	115.08	211.31	227.75	152.92	218.96	119.76	123.72	168.79	155.47	205.22	187.36	194.73	215.56	357.43	297.48	314.91	385.63	170.78	246.05
comp55651_c0_seq1	2487	181.95	134.3	204.06	424.31	250.5	161.74	228.59	158.02	266.79	184.06	191.19	251.21	153.9	181.54	198.23	146.36	100.72	91.68	126.66	185.06	136.61	107.56	180.94	119.52	170.19	156.61	167.77	159.43	170.49	163.25	168.58	199.04	80.92	138.12	148.57	177.52	171.89	159.03	140.03	161.94	99.62	175.71	201.35	188.88	165.16	105.65	170.33
comp55820_c0_seq1	2046	159.34	152.86	175.46	135.14	197.83	74.17	123.66	190.49	155.18	69.77	104.96	98.24	142.47	40.08	74.29	69.65	71.6	105.82	56.33	90.91	137.22	79.06	143.33	14.78	34.21	53.64	86.02	70.63	97.14	112.29	83.46	51.69	47.04	53.89	54.13	76.25	57.8	63.66	92.99	65.13	67.08	103.37	95.8	52.18	46.8	99.58	91.9
comp55854_c0_seq4	477	11.01	12.05	28.3	13.1	10.48	10.48	16.77	5.77	22.01	9.43	8.39	18.34	21.49	8.91	4.72	13.63	22.54	9.96	9.43	18.87	3.67	12.05	11.53	12.05	6.81	4.72	5.77	9.43	7.34	3.14	9.96	5.24	4.72	7.34	5.77	8.91	9.43	12.58	8.39	11.01	8.39	8.39	6.29	12.05	12.58	12.58	10.78
comp55873_c0_seq1	1873	37.37	41.78	40.04	33.5	45.38	38.17	47.65	38.04	42.85	33.77	33.1	69.54	34.17	24.43	34.3	32.17	27.1	48.05	27.36	34.7	39.38	34.44	48.72	11.48	45.38	56.19	62.47	42.71	51.66	61.93	29.1	29.36	21.89	17.49	25.09	35.1	33.77	20.02	23.63	29.77	30.3	24.56	23.63	21.36	22.69	18.42	35.3
comp55885_c0_seq14	953	33.05	30.43	41.97	36.2	33.84	44.33	38.56	33.58	30.95	35.94	39.09	32.53	34.63	34.1	28.86	35.68	24.13	30.69	36.73	33.58	35.68	21.51	30.69	30.69	14.95	17.58	24.4	16	15.74	19.41	32.79	25.97	22.3	19.94	32	32.27	29.64	25.97	31.74	33.32	36.2	33.32	26.23	27.28	25.71	24.13	29.88
comp55899_c0_seq1	2342	78.46	95.43	72.59	62.02	68.64	68.96	66.72	98.63	57.32	76	59.56	82.73	63.94	85.82	54.33	87.11	57.54	51.99	62.45	84.97	69.06	70.45	64.15	48.25	51.67	58.39	52.52	51.56	51.13	58.07	71.41	58.82	50.7	49.1	54.65	55.72	61.91	59.46	48.78	54.12	62.77	61.27	47.93	45.58	40.78	32.56	62.31
comp56022_c2_seq1	2264	58.41	36.77	51.46	43.51	41.52	42.73	40.08	49.03	44.5	46.49	48.48	42.73	43.07	36.11	31.47	39.75	30.37	29.7	35.89	42.95	50.57	32.35	37.99	13.8	37.32	35.89	45.49	36.22	39.31	39.64	39.64	37.65	31.91	30.7	30.7	39.09	43.95	36.66	33.35	40.97	37.32	33.79	36.99	34.23	38.32	29.92	38.67
comp56134_c0_seq6	474	5.27	5.8	8.97	0.53	7.38	6.86	4.22	3.69	6.33	6.33	6.33	6.33	2.11	3.69	4.75	5.27	5.8	5.8	0	11.6	11.08	6.33	4.75	13.71	10.02	6.33	11.08	5.27	5.27	2.11	1.05	0.53	1.05	2.64	0	5.27	0.53	0	0	0	0.53	3.69	1.58	1.05	2.64	2.11	4.47
comp56192_c1_seq2	1580	225.79	193.83	215.51	218.51	219.3	235.76	218.67	251.58	187.5	275.16	252.37	242.56	228.96	248.73	197.63	233.39	214.08	185.76	257.91	229.91	243.04	361.08	181.17	172.47	175.48	177.37	175.63	255.85	156.01	176.58	154.11	172.15	137.98	155.22	168.51	187.5	184.65	270.89	230.54	303.64	223.26	181.8	162.34	176.42	226.58	144.78	210.61
comp56254_c1_seq2	1664	104.87	99.16	220.7	97.51	81.28	99.31	173.38	154.15	145.73	107.12	107.72	203.73	133.86	138.97	98.11	67.76	102.61	121.85	134.17	87.14	116.29	103.67	168.27	89.69	75.27	65.05	74.97	80.83	85.34	73.32	102.92	101.11	62.65	73.77	122.9	97.66	86.84	71.06	57.69	86.69	75.57	108.47	86.99	81.43	81.13	62.8	103.73
comp56258_c0_seq1	2095	54.18	63.84	63.96	94.87	47.14	51.67	63.48	61.58	57.88	139.98	65.27	70.05	52.27	54.89	64.2	45.94	45.82	52.15	53.22	116.35	130.19	74.7	82.46	39.98	42.36	42.36	36.75	38.19	38.07	43.08	60.86	43.56	32.94	36.99	39.5	40.1	39.74	41.29	54.42	48.69	49.88	48.33	46.9	44.87	46.3	26.49	56.25
comp56397_c0_seq2	3549	16.98	23.74	22.05	16.69	13.31	19.86	20.29	18.88	22.33	22.61	17.19	21.34	15.36	25.29	15.07	14.23	13.95	15	20.78	22.26	21.91	16.98	20.15	11.41	16.55	18.39	14.58	13.67	15.5	13.31	16.62	17.61	11.9	14.09	13.6	20.22	19.23	14.16	18.53	22.82	16.55	18.88	16.34	15.15	15.07	9.79	17.4
comp56474_c0_seq2	3114	25.45	23.84	26.01	19.67	20.71	20.63	21.52	30.91	19.27	30.75	13.73	25.21	19.03	22.72	18.3	24.81	21.84	14.45	14.53	23.92	27.86	21.11	20.31	7.31	21.03	26.57	20.63	20.87	19.75	23.52	27.46	24.81	21.52	19.43	17.1	17.58	20.63	16.54	15.82	19.19	15.33	15.9	16.22	13.41	13.65	9.39	20.22
comp56606_c0_seq4	2422	20.64	57.29	22.09	21.06	28.39	38.91	23.74	30.66	24.77	49.44	24.77	28.28	18.17	29.73	23.33	41.49	20.33	16.31	24.46	23.33	34.68	43.87	41.08	68.95	26.94	46.86	30.66	42.63	28.7	30.04	38.71	39.22	29.62	16.62	25.5	37.57	27.15	23.53	33.44	32.51	26.84	24.57	33.13	23.33	22.3	22.61	30.83
comp56609_c0_seq1	3399	97.9	90.47	109.44	92.67	64.58	20.59	82.38	35.08	84.66	88.11	75.02	123.05	83.11	24.05	76.64	40.38	58.91	27.43	78.33	92.16	14.93	9.12	78.18	58.18	60.61	52.81	66.42	69.73	71.86	70.98	71.27	71.79	56.71	31.92	34.05	43.47	38.76	69.14	61.71	65.24	69.87	40.01	72.01	52.29	34.64	11.11	61.34
comp56733_c0_seq5	2141	59.55	56.63	44.84	58.73	68.43	56.52	50.56	53.36	70.64	58.5	47.87	60.14	45.54	50.21	44.37	41.22	36.31	49.39	56.63	58.85	50.68	49.16	52.31	28.14	44.84	42.27	40.99	43.9	40.87	51.61	47.64	44.61	39.47	35.73	39.93	44.96	46.47	37.37	47.52	45.89	49.16	40.87	45.31	40.05	40.05	30.71	47.58
comp56747_c1_seq2	733	16.71	11.6	14.67	12.62	15.69	7.84	9.89	13.3	16.37	13.64	11.94	18.08	15.01	11.6	8.53	13.98	9.21	7.5	12.62	15.69	6.82	8.19	10.91	7.5	10.57	10.23	8.53	10.57	9.55	12.96	10.57	16.71	21.83	9.21	10.91	9.55	9.89	21.49	28.31	17.39	13.98	13.98	12.62	14.32	9.89	8.19	12.63
comp56887_c0_seq1	2910	163.14	125.95	136.08	145.19	77.84	176.2	139.43	158.25	128.35	175.77	72.59	177.92	166.75	189.26	113.06	94.76	116.5	145.28	194.59	212.72	179.9	104.38	106.62	130.33	153.18	128.61	126.98	116.41	113.57	125.69	142.53	132.3	110.65	110.4	134.19	129.38	146.13	142.7	154.12	148.2	172.34	176.2	158.08	107.82	128.18	59.45	138
comp56896_c0_seq1	1872	266.16	294.74	283.39	308.09	308.89	208.73	277.78	289.26	266.29	276.58	280.58	300.75	260.82	222.62	348.42	196.45	238.11	223.83	233.17	260.55	266.43	221.29	253.07	194.31	375.53	383.01	377.27	355.37	309.56	390.22	202.32	205	184.7	195.11	234.64	388.89	291.13	266.29	255.74	321.72	287.13	276.44	260.68	248	258.55	190.44	272.57
comp56903_c0_seq3	2542	78.68	33.04	41.01	59.4	91.96	44.35	40.13	84.58	83.01	89	36.78	47.01	39.73	85.17	38.75	61.37	27.83	35.21	38.16	41.21	43.67	44.75	53.4	17.41	35.01	35.41	33.93	29.01	32.06	33.04	30.98	33.83	26.65	25.37	31.18	36.39	34.82	33.14	28.62	28.91	35.11	37.08	32.65	27.05	25.87	44.55	42.74
comp56968_c0_seq5	1141	283.52	363.5	290.75	265.12	274.76	236.85	252.63	443.47	314.64	382.78	259.2	290.75	353.2	319.68	239.48	234.22	262.49	189.97	259.86	379.71	380.59	346.63	253.73	192.16	286.81	285.71	271.03	236.42	212.97	267.09	250.88	241.02	215.6	230.28	237.51	267.31	259.86	231.6	225.02	254.6	230.5	241.24	234.22	223.71	220.86	140.01	268.13
comp710440_c0_seq1	714	44.47	38.52	40.62	43.42	38.52	31.16	29.76	44.82	43.07	35.01	38.52	38.52	40.27	37.11	32.56	26.61	24.51	29.06	31.51	36.41	43.42	34.31	37.11	27.31	33.61	24.16	34.31	54.97	36.76	33.96	35.36	33.96	19.26	22.41	38.52	46.92	42.72	33.96	35.36	30.46	36.41	30.81	31.51	32.21	32.21	20.31	34.93
comp816108_c0_seq1	334	0	0	0	0	0	0	0	0	0	0	0	0	0	0	0	0	0	0	0	0	0	0	0	0	0	0	0	0	0	0	0	0	0	0	0	0	0	0	0	0	0	0	0	0	0	0	0
comp826804_c0_seq1	1320	102.46	98.3	117.99	107.58	100.38	105.11	96.4	109.28	117.05	97.92	100	111.74	101.14	92.8	104.36	103.79	75	82.2	100.38	107.77	117.05	95.83	92.05	67.05	77.84	85.23	75.76	77.27	70.08	80.87	88.07	75.76	60.98	54.55	62.31	81.44	82.01	79.55	77.46	80.68	71.21	72.73	72.92	53.6	65.91	51.7	86.99
Average		80.67	76.7	86.34	81.95	82.59	69.17	80.99	84.68	82.86	86.01	72.83	91.27	76.05	78.51	67.49	71.29	58.28	63.03	78.05	87.01	86.44	78.71	76.9	54.64	61.94	62.01	65.16	59.64	61.48	66.55	65.09	62.62	50.68	50.55	57.65	70.51	65.67	61.09	60.16	67.72	64.82	66.04	65.12	55.48	56.68	46.73	69.48
